# Supplementary material for: BET proteolysis targeted chimera-based therapy of novel models of Richter Transformation-diffuse large B-cell lymphoma
Source: Leukemia. 2021 Mar 2;35(9):2621–34. doi: 10.1038/s41375-021-01181-w (PMC8410602; doi:10.1038/s41375-021-01181-w)
Supplement: Supplementary file 4 — Table S9 [file 41375_2021_1181_MOESM4_ESM.xlsx]

## Sheet: HPRT3
Table S9: Cluster marker genes for HPRT3 clustering
Symbol	p_val	avg_logFC	pct.1	pct.2	p_val_adj	cluster	gene
CST3	0	0.736414	0.99	0.884	0	0	CST3
HMGB1	0	-0.521012	0.998	0.999	0	0	HMGB1
TUBA1B	0	-0.969803	0.945	0.988	0	0	TUBA1B
CD74	1.20125e-307	0.386059	1	1	2.12742e-303	0	CD74
TUBB	9.09873e-286	-0.70227	0.51	0.819	1.61138e-281	0	TUBB
H2AFZ	4.94879e-267	-0.588101	0.917	0.971	8.76431e-263	0	H2AFZ
CKS2	5.15916e-257	-0.746782	0.726	0.906	9.13687e-253	0	CKS2
TUBB4B	1.19198e-250	-0.745648	0.465	0.779	2.11099e-246	0	TUBB4B
PTTG1	3.86743e-249	-0.667381	0.744	0.905	6.84922e-245	0	PTTG1
MKI67	1.84929e-248	-0.674997	0.095	0.51	3.27509e-244	0	MKI67
UBE2C	1.83317e-239	-0.959889	0.177	0.572	3.24655e-235	0	UBE2C
HMGB2	3.59822e-231	-0.63188	0.341	0.694	6.37245e-227	0	HMGB2
PTMA	2.39449e-222	-0.350679	1	1	4.24064e-218	0	PTMA
UBE2S	3.37271e-219	-0.656765	0.388	0.723	5.97307e-215	0	UBE2S
CD37	9.5723e-212	0.413834	0.994	0.962	1.69525e-207	0	CD37
RANBP1	1.04492e-207	-0.499124	0.829	0.938	1.85055e-203	0	RANBP1
HIST1H4C	1.77989e-198	-1.05633	0.829	0.9	3.15218e-194	0	HIST1H4C
CD52	7.61128e-196	0.404176	0.996	0.965	1.34796e-191	0	CD52
BIRC5	1.75552e-195	-0.493733	0.105	0.466	3.10902e-191	0	BIRC5
HLA-DRA	3.24271e-194	0.346322	1	0.996	5.74284e-190	0	HLA-DRA
CCNA2	3.68466e-190	-0.461044	0.063	0.414	6.52553e-186	0	CCNA2
HLA-DPA1	5.49339e-188	0.311923	1	0.997	9.7288e-184	0	HLA-DPA1
PGAM1	4.75887e-187	-0.357293	0.99	0.995	8.42796e-183	0	PGAM1
CENPW	4.18923e-183	-0.449046	0.195	0.552	7.41912e-179	0	CENPW
CKS1B	1.59938e-182	-0.451177	0.163	0.522	2.8325e-178	0	CKS1B
CEP55	5.74775e-180	-0.432435	0.084	0.425	1.01793e-175	0	CEP55
SIAH1	3.05033e-176	0.454268	0.812	0.593	5.40213e-172	0	SIAH1
HMGN2	1.24047e-175	-0.476224	0.707	0.872	2.19688e-171	0	HMGN2
NUSAP1	3.74794e-175	-0.472947	0.136	0.475	6.6376e-171	0	NUSAP1
SNRPB	3.53991e-173	-0.383299	0.874	0.956	6.26917e-169	0	SNRPB
TPX2	7.84176e-172	-0.474137	0.081	0.409	1.38878e-167	0	TPX2
CDK1	4.95474e-171	-0.445456	0.065	0.391	8.77485e-167	0	CDK1
NCF1	4.20807e-164	0.428174	0.993	0.959	7.4525e-160	0	NCF1
CDKN3	2.85849e-163	-0.440266	0.099	0.421	5.06238e-159	0	CDKN3
PFN1	2.93995e-158	-0.283222	0.998	0.999	5.20665e-154	0	PFN1
CENPA	1.56883e-157	-0.480321	0.058	0.363	2.7784e-153	0	CENPA
TOP2A	1.39081e-153	-0.448603	0.101	0.409	2.46312e-149	0	TOP2A
FABP5	1.67203e-150	-0.45424	0.972	0.977	2.96117e-146	0	FABP5
RAN	1.7115e-150	-0.350201	0.973	0.987	3.03107e-146	0	RAN
GTSE1	4.96153e-149	-0.366551	0.047	0.337	8.78687e-145	0	GTSE1
HLA-DPB1	1.27105e-148	0.33608	0.983	0.921	2.25103e-144	0	HLA-DPB1
KIAA0226L	7.23379e-148	0.426565	0.904	0.805	1.2811e-143	0	KIAA0226L
MND1	1.20016e-147	-0.381871	0.092	0.392	2.12548e-143	0	MND1
COMMD6	2.88744e-142	0.302263	0.989	0.95	5.11365e-138	0	COMMD6
NUCKS1	1.67705e-138	-0.376286	0.504	0.768	2.97005e-134	0	NUCKS1
TMPO	3.7486e-137	-0.404071	0.29	0.593	6.63877e-133	0	TMPO
DTYMK	1.94455e-136	-0.361012	0.206	0.511	3.44381e-132	0	DTYMK
ALOX5AP	3.11027e-136	0.448146	0.652	0.416	5.50829e-132	0	ALOX5AP
FAIM3	3.85806e-135	0.356929	0.918	0.81	6.83263e-131	0	FAIM3
LSM4	1.61202e-133	-0.363588	0.624	0.825	2.85489e-129	0	LSM4
CDCA8	7.12671e-133	-0.326882	0.059	0.333	1.26214e-128	0	CDCA8
RRM2	3.30411e-132	-0.463083	0.038	0.301	5.85158e-128	0	RRM2
CDCA3	1.53538e-131	-0.318135	0.031	0.291	2.71915e-127	0	CDCA3
CENPN	1.40625e-129	-0.334498	0.147	0.435	2.49046e-125	0	CENPN
APOD	3.54089e-129	0.442393	0.309	0.11	6.27092e-125	0	APOD
CDC20	2.2414e-126	-0.39526	0.059	0.323	3.96952e-122	0	CDC20
H2AFV	2.64124e-125	-0.355074	0.75	0.886	4.67764e-121	0	H2AFV
H2AFY	5.40665e-125	-0.369668	0.588	0.796	9.57518e-121	0	H2AFY
FEN1	8.74628e-124	-0.358262	0.159	0.443	1.54897e-119	0	FEN1
CENPM	1.01598e-123	-0.361083	0.187	0.475	1.7993e-119	0	CENPM
CTNNAL1	3.76277e-123	-0.348412	0.153	0.431	6.66387e-119	0	CTNNAL1
CENPF	1.0967e-121	-0.354293	0.06	0.317	1.94225e-117	0	CENPF
ASPM	9.32543e-119	-0.317982	0.045	0.292	1.65153e-114	0	ASPM
KIF22	1.14482e-118	-0.31285	0.138	0.412	2.02747e-114	0	KIF22
TMEM106C	1.1878e-118	-0.414306	0.278	0.548	2.1036e-114	0	TMEM106C
TYROBP	9.60705e-118	0.319216	0.99	0.942	1.70141e-113	0	TYROBP
TPI1	3.82076e-117	-0.273395	0.995	0.997	6.76657e-113	0	TPI1
CD79A	2.96241e-116	0.431343	0.807	0.64	5.24643e-112	0	CD79A
HNRNPAB	5.67865e-115	-0.368835	0.528	0.758	1.00569e-110	0	HNRNPAB
HIST1H1B	8.6056e-115	-0.44524	0.081	0.336	1.52405e-110	0	HIST1H1B
PLK1	9.23231e-115	-0.378347	0.044	0.285	1.63504e-110	0	PLK1
YBX1	6.08741e-111	-0.263693	0.996	0.998	1.07808e-106	0	YBX1
SERPING1	7.23749e-108	0.448147	0.713	0.524	1.28176e-103	0	SERPING1
ANP32B	1.81342e-106	-0.305691	0.883	0.943	3.21157e-102	0	ANP32B
ZWINT	1.93416e-106	-0.269939	0.058	0.292	3.4254e-102	0	ZWINT
SHCBP1	2.78261e-106	-0.28024	0.094	0.342	4.92801e-102	0	SHCBP1
SMC4	3.19675e-106	-0.28689	0.139	0.397	5.66145e-102	0	SMC4
CCL22	5.63544e-106	-0.698965	0.881	0.908	9.98036e-102	0	CCL22
TCL1A	2.08428e-105	0.371628	0.907	0.794	3.69125e-101	0	TCL1A
EZH2	1.05011e-104	-0.281485	0.11	0.358	1.85974e-100	0	EZH2
PPIF	4.18305e-104	-0.363941	0.331	0.591	7.40818e-100	0	PPIF
ASF1B	5.94671e-104	-0.263746	0.065	0.298	1.05316e-99	0	ASF1B
TUBA1C	2.53519e-103	-0.386121	0.32	0.566	4.48982e-99	0	TUBA1C
ATAD2	1.68317e-102	-0.296349	0.144	0.395	2.9809e-98	0	ATAD2
CENPU	8.07887e-102	-0.272222	0.117	0.359	1.43077e-97	0	CENPU
EIF5A	1.20295e-101	-0.322107	0.862	0.934	2.13042e-97	0	EIF5A
SMC2	4.54398e-101	-0.281252	0.165	0.422	8.0474e-97	0	SMC2
CCNB1	1.71742e-100	-0.376979	0.079	0.31	3.04155e-96	0	CCNB1
H3F3B	2.16463e-98	-0.31552	0.989	0.995	3.83356e-94	0	H3F3B
PHF19	7.10154e-98	-0.344483	0.666	0.826	1.25768e-93	0	PHF19
KIAA0101	1.84436e-97	-0.302529	0.07	0.291	3.26636e-93	0	KIAA0101
DHFR	4.33094e-97	-0.319033	0.146	0.386	7.67009e-93	0	DHFR
SLC25A5	4.70824e-97	-0.285439	0.948	0.971	8.3383e-93	0	SLC25A5
SMARCB1	1.32512e-96	0.306615	0.932	0.876	2.34678e-92	0	SMARCB1
H2AFX	3.55233e-95	-0.267671	0.103	0.334	6.29118e-91	0	H2AFX
HMGB3	4.73274e-95	-0.276252	0.164	0.407	8.38168e-91	0	HMGB3
CDK4	5.75739e-94	-0.312058	0.53	0.748	1.01963e-89	0	CDK4
PRKCDBP	2.13846e-92	-0.407367	0.124	0.351	3.78722e-88	0	PRKCDBP
TXN	1.45573e-90	-0.305535	0.895	0.938	2.57811e-86	0	TXN
CMC2	1.46624e-89	-0.294159	0.49	0.722	2.59672e-85	0	CMC2
MCM7	3.00221e-89	-0.301763	0.209	0.451	5.31692e-85	0	MCM7
KPNA2	3.12331e-88	-0.32425	0.19	0.422	5.53138e-84	0	KPNA2
SIVA1	3.63981e-88	-0.320185	0.538	0.731	6.4461e-84	0	SIVA1
CCNB2	9.27902e-88	-0.266111	0.059	0.264	1.64331e-83	0	CCNB2
RAD21	7.92071e-87	-0.29892	0.62	0.806	1.40276e-82	0	RAD21
HELLS	3.76333e-85	-0.333955	0.236	0.465	6.66485e-81	0	HELLS
HSPD1	1.94144e-82	-0.334961	0.617	0.783	3.4383e-78	0	HSPD1
HLA-DMA	2.98867e-81	0.28139	0.891	0.812	5.29293e-77	0	HLA-DMA
PA2G4	4.02682e-80	-0.28697	0.501	0.712	7.13149e-76	0	PA2G4
SET	6.38625e-80	-0.265891	0.767	0.888	1.13101e-75	0	SET
TNFRSF17	7.63317e-80	0.306223	0.504	0.311	1.35183e-75	0	TNFRSF17
LDHA	5.54219e-79	-0.302317	0.761	0.866	9.81522e-75	0	LDHA
GINS2	6.17462e-79	-0.327967	0.236	0.462	1.09353e-74	0	GINS2
SSRP1	3.16713e-78	-0.273064	0.394	0.621	5.60899e-74	0	SSRP1
SRSF2	4.11866e-78	-0.272102	0.55	0.754	7.29415e-74	0	SRSF2
DEK	4.24351e-78	-0.280334	0.388	0.609	7.51525e-74	0	DEK
ORC6	4.38732e-76	-0.286086	0.384	0.615	7.76994e-72	0	ORC6
TUBA1A	5.2534e-75	-0.298851	0.214	0.43	9.30376e-71	0	TUBA1A
HMGA1	5.01095e-74	-0.28768	0.54	0.728	8.8744e-70	0	HMGA1
ID2	9.11415e-74	-0.311897	0.138	0.338	1.61412e-69	0	ID2
TUBA4A	2.36364e-72	-0.285426	0.319	0.543	4.18601e-68	0	TUBA4A
SLBP	9.6439e-72	-0.277638	0.331	0.55	1.70793e-67	0	SLBP
GRN	1.67185e-68	0.269987	0.915	0.849	2.96085e-64	0	GRN
IL32	2.57087e-68	0.268047	0.956	0.879	4.553e-64	0	IL32
CYCS	1.76299e-67	-0.263777	0.461	0.668	3.12226e-63	0	CYCS
CYB561A3	5.65301e-67	0.285456	0.925	0.877	1.00115e-62	0	CYB561A3
TNFRSF18	1.35384e-66	-0.329284	0.176	0.372	2.39764e-62	0	TNFRSF18
EMP3	6.15683e-62	-0.2973	0.614	0.77	1.09038e-57	0	EMP3
SNRNP25	2.75276e-61	-0.263404	0.516	0.686	4.87513e-57	0	SNRNP25
CST7	8.79842e-61	-0.350221	0.291	0.485	1.5582e-56	0	CST7
HN1	1.68601e-59	-0.270454	0.624	0.771	2.98592e-55	0	HN1
ARL6IP1	4.43138e-59	-0.33081	0.366	0.553	7.84798e-55	0	ARL6IP1
TYMS	2.50372e-56	-0.34432	0.638	0.749	4.43408e-52	0	TYMS
MGLL	2.96191e-54	-0.267193	0.313	0.494	5.24554e-50	0	MGLL
LMNA	1.43698e-53	-0.347944	0.652	0.78	2.54489e-49	0	LMNA
ID3	6.80287e-53	-0.274158	0.892	0.921	1.20479e-48	0	ID3
EIF4A1	1.00852e-52	-0.266502	0.591	0.735	1.7861e-48	0	EIF4A1
HIST1H1E	3.05622e-52	-0.331557	0.239	0.415	5.41256e-48	0	HIST1H1E
IFITM2	3.54559e-52	-0.280643	0.987	0.983	6.27924e-48	0	IFITM2
DNAJB1	1.99474e-51	-0.333581	0.246	0.429	3.53268e-47	0	DNAJB1
HSPE1	2.12397e-51	-0.26704	0.891	0.919	3.76155e-47	0	HSPE1
NCL	1.71443e-50	-0.26376	0.864	0.915	3.03626e-46	0	NCL
CCL4	1.56179e-49	-0.460556	0.033	0.158	2.76592e-45	0	CCL4
LY6E	1.21758e-43	-0.313001	0.978	0.965	2.15633e-39	0	LY6E
SLC3A2	5.26912e-43	-0.315812	0.42	0.578	9.33161e-39	0	SLC3A2
RHOB	1.88556e-42	-0.271386	0.314	0.472	3.33933e-38	0	RHOB
STXBP2	2.99645e-41	0.277617	0.817	0.769	5.30671e-37	0	STXBP2
ATF5	7.8563e-25	-0.27515	0.575	0.676	1.39135e-20	0	ATF5
CCL3	6.52625e-20	-0.336213	0.25	0.35	1.1558e-15	0	CCL3
HIST1H4C.1	0	0.867176	0.994	0.87	0	1	HIST1H4C
RRM2.1	0	0.850758	0.733	0.177	0	1	RRM2
TYMS.1	0	0.674322	0.943	0.695	0	1	TYMS
TMEM106C.1	0	0.654412	0.891	0.438	0	1	TMEM106C
TUBA1B.1	0	0.632807	0.999	0.978	0	1	TUBA1B
HIST1H1B.1	0	0.631046	0.662	0.232	0	1	HIST1H1B
H2AFZ.1	0	0.599277	0.998	0.956	0	1	H2AFZ
DUT.1	0	0.568726	0.958	0.762	0	1	DUT
KIAA0101.1	0	0.540548	0.635	0.19	0	1	KIAA0101
ZWINT.1	0	0.420852	0.605	0.194	0	1	ZWINT
MND1.1	1.19285e-293	0.458901	0.698	0.284	2.11253e-289	1	MND1
DHFR.1	1.1313e-287	0.478609	0.689	0.288	2.00353e-283	1	DHFR
SIVA1.1	2.04647e-283	0.499523	0.924	0.662	3.6243e-279	1	SIVA1
SNRNP25.1	8.23753e-277	0.483141	0.929	0.612	1.45887e-272	1	SNRNP25
FEN1.1	1.72542e-276	0.467745	0.741	0.339	3.05572e-272	1	FEN1
HMGB2.1	1.45074e-275	0.505241	0.929	0.588	2.56926e-271	1	HMGB2
MKI67.1	1.07115e-260	0.472366	0.805	0.382	1.897e-256	1	MKI67
CENPM.1	3.46689e-245	0.448825	0.756	0.374	6.13987e-241	1	CENPM
FAM111A.1	6.43693e-237	0.313679	0.499	0.165	1.13998e-232	1	FAM111A
ASF1B.1	2.23065e-222	0.343871	0.552	0.211	3.95048e-218	1	ASF1B
HMGB1.1	1.08002e-209	0.323018	1	0.999	1.91272e-205	1	HMGB1
SLC25A5.1	8.7978e-209	0.356248	0.993	0.963	1.55809e-204	1	SLC25A5
SMC2.1	4.56622e-208	0.371603	0.684	0.33	8.08678e-204	1	SMC2
H2AFY.1	1.01739e-206	0.417039	0.937	0.733	1.8018e-202	1	H2AFY
GINS2.1	4.43209e-204	0.473046	0.723	0.375	7.84924e-200	1	GINS2
SPC25.1	6.96173e-204	0.281505	0.429	0.138	1.23292e-199	1	SPC25
NUSAP1.1	1.94658e-203	0.360761	0.747	0.365	3.4474e-199	1	NUSAP1
IDH2.1	7.83406e-202	0.339463	0.58	0.246	1.38741e-197	1	IDH2
CTNNAL1.1	3.16411e-199	0.35506	0.691	0.335	5.60365e-195	1	CTNNAL1
CCDC34.1	1.16397e-194	0.301071	0.481	0.178	2.06139e-190	1	CCDC34
CLSPN.1	3.8376e-189	0.319533	0.538	0.221	6.79638e-185	1	CLSPN
HMGN2.1	9.16312e-185	0.39307	0.959	0.827	1.62279e-180	1	HMGN2
B2M.1	1.18018e-184	-0.289071	1	1	2.09009e-180	1	B2M
DEK.1	2.15792e-183	0.379691	0.847	0.527	3.82168e-179	1	DEK
HELLS.1	7.79917e-183	0.38511	0.715	0.379	1.38123e-178	1	HELLS
CDCA5.1	9.13199e-182	0.286666	0.521	0.21	1.61728e-177	1	CDCA5
CENPW.1	2.46366e-180	0.352678	0.795	0.444	4.36315e-176	1	CENPW
UBE2T.1	7.30287e-173	0.317465	0.586	0.27	1.29334e-168	1	UBE2T
PKMYT1.1	1.1118e-172	0.2674	0.459	0.172	1.969e-168	1	PKMYT1
RANBP1.1	7.5822e-172	0.344767	0.983	0.91	1.34281e-167	1	RANBP1
DIAPH3.1	1.74553e-170	0.266841	0.431	0.158	3.09133e-166	1	DIAPH3
DTYMK.1	8.84039e-169	0.341496	0.744	0.414	1.56563e-164	1	DTYMK
CENPN.1	2.79963e-168	0.311057	0.674	0.34	4.95814e-164	1	CENPN
FAM111B.1	7.53089e-168	0.302655	0.441	0.169	1.33372e-163	1	FAM111B
CMC2.1	9.98642e-165	0.351968	0.898	0.649	1.7686e-160	1	CMC2
SSRP1.1	1.73454e-163	0.36092	0.83	0.543	3.07187e-159	1	SSRP1
HLA-DRB1.1	8.18756e-161	-0.427552	0.989	0.997	1.45002e-156	1	HLA-DRB1
HIST1H2AJ.1	2.47826e-160	0.316845	0.49	0.201	4.38901e-156	1	HIST1H2AJ
CENPU.1	1.06014e-159	0.297995	0.583	0.276	1.8775e-155	1	CENPU
ATAD2.1	3.72429e-158	0.332369	0.617	0.31	6.59572e-154	1	ATAD2
CDK4.1	8.81938e-157	0.350857	0.903	0.681	1.56191e-152	1	CDK4
TK1.1	2.47045e-156	0.317647	0.587	0.281	4.37516e-152	1	TK1
C12orf75.1	1.1345e-154	0.2912	0.584	0.277	2.00921e-150	1	C12orf75
H2AFV.1	3.20691e-154	0.339133	0.956	0.849	5.67944e-150	1	H2AFV
TEX30.1	5.2019e-153	0.307588	0.65	0.339	9.21256e-149	1	TEX30
TFDP1.1	6.92601e-152	0.278095	0.547	0.252	1.2266e-147	1	TFDP1
DNMT1.1	9.81206e-151	0.346647	0.795	0.501	1.73771e-146	1	DNMT1
PCNA.1	5.1039e-149	0.360678	0.565	0.279	9.039e-145	1	PCNA
H2AFX.1	5.16192e-147	0.27517	0.549	0.254	9.14176e-143	1	H2AFX
IRF8	8.21615e-146	-0.596536	0.684	0.858	1.45508e-141	1	IRF8
CARHSP1.1	7.43512e-142	0.330771	0.944	0.822	1.31676e-137	1	CARHSP1
LAG3.1	3.23731e-141	-0.507784	0.725	0.88	5.73327e-137	1	LAG3
EZH2.1	2.244e-139	0.282902	0.562	0.277	3.97412e-135	1	EZH2
HIST1H1E.1	2.85103e-139	0.440835	0.643	0.343	5.04918e-135	1	HIST1H1E
TUBB.1	3.63899e-135	0.337863	0.928	0.744	6.44465e-131	1	TUBB
PRDX2	5.29409e-131	0.334309	0.857	0.642	9.37584e-127	1	PRDX2
BTG1.1	2.7336e-125	-0.424488	0.739	0.885	4.84121e-121	1	BTG1
MT2A	3.76233e-123	0.491999	0.867	0.753	6.66308e-119	1	MT2A
MCM7.1	3.39807e-121	0.311895	0.652	0.372	6.01798e-117	1	MCM7
MYL9.1	6.16328e-119	0.37415	0.579	0.318	1.09152e-114	1	MYL9
SMC1A.1	3.61444e-115	0.328581	0.769	0.507	6.40117e-111	1	SMC1A
ID3.1	1.40105e-113	0.344879	0.953	0.91	2.48127e-109	1	ID3
TMPO.1	9.50496e-113	0.296375	0.78	0.505	1.68333e-108	1	TMPO
STRA13.1	5.93592e-112	0.282493	0.65	0.387	1.05125e-107	1	STRA13
HLA-DRA.1	1.62823e-111	-0.320419	0.997	0.996	2.8836e-107	1	HLA-DRA
HLA-A.1	1.89927e-109	-0.31214	0.987	0.995	3.36361e-105	1	HLA-A
LSM4.1	2.37982e-109	0.296152	0.916	0.773	4.21466e-105	1	LSM4
RNASEH2A.1	5.77973e-108	0.276527	0.684	0.414	1.02359e-103	1	RNASEH2A
HNRNPAB.1	1.58547e-105	0.297329	0.869	0.696	2.80786e-101	1	HNRNPAB
TYROBP.1	3.73265e-104	-0.39241	0.898	0.958	6.61053e-100	1	TYROBP
MS4A1.1	1.1082e-96	-0.473421	0.4	0.597	1.96263e-92	1	MS4A1
AC006129.4	7.22273e-92	-0.44659	0.767	0.898	1.27915e-87	1	AC006129.4
APOC1	9.47536e-92	0.370274	0.517	0.287	1.67809e-87	1	APOC1
LAPTM5.1	5.49943e-89	-0.276024	0.978	0.99	9.7395e-85	1	LAPTM5
ORC6.1	4.66747e-88	0.275947	0.791	0.542	8.26609e-84	1	ORC6
IFITM2.1	8.84822e-84	-0.346613	0.967	0.986	1.56702e-79	1	IFITM2
S100A6	1.138e-83	-0.311378	0.929	0.971	2.01539e-79	1	S100A6
MALAT1.1	1.03257e-81	-0.358923	0.998	0.998	1.82867e-77	1	MALAT1
HLA-DRB5.1	1.16278e-76	-0.303497	0.854	0.926	2.05928e-72	1	HLA-DRB5
LITAF.1	1.71037e-73	-0.29096	0.792	0.884	3.02906e-69	1	LITAF
PRKCDBP.1	8.14233e-70	0.268701	0.492	0.285	1.44201e-65	1	PRKCDBP
IL2RG	1.85703e-67	-0.301035	0.554	0.685	3.2888e-63	1	IL2RG
AHNAK	2.72682e-67	-0.313087	0.774	0.873	4.82921e-63	1	AHNAK
CD37.1	3.41712e-67	-0.269121	0.945	0.97	6.05171e-63	1	CD37
EIF1	3.63453e-67	-0.266028	0.993	0.995	6.43676e-63	1	EIF1
SQSTM1	1.94368e-64	-0.389286	0.889	0.941	3.44226e-60	1	SQSTM1
HLA-DQA1	8.83369e-61	-0.287313	0.744	0.836	1.56445e-56	1	HLA-DQA1
LSP1.1	1.79012e-57	-0.278024	0.927	0.964	3.1703e-53	1	LSP1
IGLL5.1	5.3785e-56	-0.294642	0.866	0.938	9.52533e-52	1	IGLL5
SSR4.1	5.87581e-54	-0.290174	0.904	0.947	1.04061e-49	1	SSR4
LILRA4	1.21376e-52	-0.348668	0.401	0.536	2.14957e-48	1	LILRA4
HCST.1	1.45814e-51	-0.352916	0.528	0.633	2.58237e-47	1	HCST
CD7	1.14748e-48	-0.372779	0.638	0.768	2.03219e-44	1	CD7
CCR7	1.8671e-48	-0.355063	0.441	0.553	3.30663e-44	1	CCR7
EMP3.1	2.67385e-47	-0.297739	0.648	0.763	4.73538e-43	1	EMP3
IFITM1	1.25532e-44	-0.307072	0.493	0.598	2.22317e-40	1	IFITM1
PIM2	5.14504e-44	-0.286875	0.45	0.563	9.11186e-40	1	PIM2
TYMP.1	5.7938e-44	-0.318458	0.396	0.517	1.02608e-39	1	TYMP
CD79A.1	2.10416e-43	-0.395616	0.564	0.684	3.72647e-39	1	CD79A
PTPRCAP.1	6.06049e-43	-0.280536	0.801	0.872	1.07331e-38	1	PTPRCAP
LGALS1.1	6.24026e-40	-0.291558	0.96	0.98	1.10515e-35	1	LGALS1
CRYM.1	4.16049e-38	-0.395663	0.389	0.497	7.36823e-34	1	CRYM
RHOB.1	5.30296e-37	-0.300077	0.347	0.465	9.39154e-33	1	RHOB
ATF5.1	1.07661e-32	-0.333736	0.589	0.673	1.90667e-28	1	ATF5
ARID5B	6.51204e-31	-0.269009	0.516	0.584	1.15328e-26	1	ARID5B
CCL3.1	1.43349e-28	-0.434685	0.236	0.352	2.53871e-24	1	CCL3
CCL4.1	1.77008e-25	-0.430505	0.065	0.151	3.13481e-21	1	CCL4
KLF6.1	1.22087e-24	-0.307963	0.392	0.469	2.16216e-20	1	KLF6
JUNB.1	1.17181e-14	-0.263832	0.433	0.484	2.07528e-10	1	JUNB
MZB1.1	3.28801e-10	-0.283212	0.49	0.515	5.82307e-06	1	MZB1
CRYM.2	9.1161e-295	0.800798	0.814	0.434	1.61446e-290	2	CRYM
LAG3.2	3.55946e-214	0.584031	0.969	0.841	6.3038e-210	2	LAG3
CD7.1	1.47081e-213	0.687355	0.932	0.722	2.60481e-209	2	CD7
TUBA1B.2	4.46511e-213	-0.744381	0.98	0.981	7.90771e-209	2	TUBA1B
LY6E.2	4.041e-182	0.510593	0.997	0.962	7.15662e-178	2	LY6E
RPS24.2	1.24471e-179	0.396323	1	1	2.20437e-175	2	RPS24
UBE2C.1	8.66338e-172	-0.919818	0.197	0.555	1.53428e-167	2	UBE2C
CCNI.2	4.22556e-171	0.358033	0.996	0.964	7.48347e-167	2	CCNI
TYMS.2	9.4776e-169	-0.62352	0.506	0.763	1.67848e-164	2	TYMS
MKI67.2	4.52334e-166	-0.608784	0.121	0.491	8.01083e-162	2	MKI67
COX4I1.2	4.47334e-163	-0.29985	1	1	7.92229e-159	2	COX4I1
IFITM2.2	4.13073e-159	0.398145	0.999	0.981	7.31552e-155	2	IFITM2
ANXA11.1	4.47566e-154	0.3532	0.995	0.977	7.92639e-150	2	ANXA11
H2AFZ.2	2.26081e-152	-0.490708	0.935	0.966	4.0039e-148	2	H2AFZ
HMGB1.2	9.0349e-152	-0.389733	1	0.999	1.60008e-147	2	HMGB1
HMGB2.2	6.04355e-150	-0.573459	0.383	0.675	1.07031e-145	2	HMGB2
IRF8.1	5.35979e-139	0.450263	0.951	0.816	9.49218e-135	2	IRF8
NUSAP1.2	9.77378e-138	-0.461243	0.131	0.463	1.73094e-133	2	NUSAP1
CENPW.2	2.61099e-137	-0.434246	0.204	0.538	4.62407e-133	2	CENPW
BIRC5.2	5.84809e-136	-0.433232	0.114	0.452	1.0357e-131	2	BIRC5
CCNA2.2	5.30734e-135	-0.42714	0.077	0.399	9.39931e-131	2	CCNA2
TUBB.2	7.32317e-132	-0.541799	0.632	0.791	1.29693e-127	2	TUBB
HIST1H4C.2	7.00569e-131	-1.00533	0.878	0.89	1.24071e-126	2	HIST1H4C
U2AF1L4.1	4.19705e-129	0.410907	0.843	0.675	7.43297e-125	2	U2AF1L4
CKS2.1	7.94121e-127	-0.612235	0.807	0.888	1.40639e-122	2	CKS2
TOP2A.2	1.185e-126	-0.441129	0.087	0.4	2.09864e-122	2	TOP2A
CST7.2	6.79135e-125	0.531465	0.662	0.425	1.20275e-120	2	CST7
CKS1B.2	1.69993e-121	-0.403982	0.188	0.505	3.01058e-117	2	CKS1B
PTPRCAP.2	4.06468e-121	0.387979	0.963	0.847	7.19856e-117	2	PTPRCAP
CDK1.2	9.50127e-121	-0.408036	0.076	0.378	1.68268e-116	2	CDK1
CENPN.2	7.87139e-120	-0.356199	0.121	0.428	1.39402e-115	2	CENPN
MND1.2	6.06984e-118	-0.367695	0.084	0.383	1.07497e-113	2	MND1
MS4A1.2	1.60531e-117	0.422758	0.761	0.54	2.843e-113	2	MS4A1
CENPA.1	5.53416e-114	-0.44856	0.066	0.351	9.80099e-110	2	CENPA
CENPM.2	6.96534e-113	-0.382797	0.164	0.468	1.23356e-108	2	CENPM
TUBB4B.1	3.26768e-112	-0.592662	0.588	0.75	5.78706e-108	2	TUBB4B
MS4A6A.2	2.52092e-110	0.396636	0.504	0.264	4.46455e-106	2	MS4A6A
TPX2.1	6.40456e-109	-0.405672	0.105	0.393	1.13425e-104	2	TPX2
CEP55.2	2.0314e-106	-0.346439	0.117	0.408	3.59761e-102	2	CEP55
DBI	3.97081e-105	0.293636	1	0.992	7.0323e-101	2	DBI
CD52.2	7.94855e-104	0.291481	0.996	0.966	1.40769e-99	2	CD52
CDKN3.1	1.19183e-103	-0.375206	0.122	0.406	2.11073e-99	2	CDKN3
GTSE1.2	2.18236e-102	-0.330025	0.06	0.324	3.86495e-98	2	GTSE1
UBE2S.1	7.78188e-102	-0.528054	0.496	0.696	1.37817e-97	2	UBE2S
PDLIM1.1	1.0454e-98	0.296445	0.997	0.989	1.8514e-94	2	PDLIM1
RRM2.2	1.5168e-98	-0.440288	0.041	0.291	2.68625e-94	2	RRM2
CDCA8.2	1.59046e-98	-0.315271	0.065	0.322	2.81671e-94	2	CDCA8
CDCA3.2	4.05855e-98	-0.300397	0.034	0.281	7.1877e-94	2	CDCA3
TYROBP.2	9.02445e-98	0.313704	0.983	0.944	1.59823e-93	2	TYROBP
LSP1.2	1.54657e-97	0.319916	0.993	0.954	2.73898e-93	2	LSP1
RNASE6.1	3.91678e-96	0.404948	0.446	0.233	6.93661e-92	2	RNASE6
DTYMK.2	1.59824e-94	-0.32897	0.218	0.498	2.83048e-90	2	DTYMK
CORO1A.1	3.53572e-93	0.284231	0.991	0.972	6.26176e-89	2	CORO1A
CD27.1	6.13631e-93	0.379901	0.492	0.275	1.08674e-88	2	CD27
IFITM1.1	2.26847e-92	0.390528	0.732	0.561	4.01747e-88	2	IFITM1
IL32.1	9.81091e-92	-0.388133	0.839	0.898	1.73751e-87	2	IL32
GINS2.2	4.43342e-91	-0.408566	0.189	0.461	7.8516e-87	2	GINS2
SHCBP1.2	2.78532e-90	-0.2824	0.083	0.334	4.9328e-86	2	SHCBP1
CMC2.2	3.57982e-90	-0.336327	0.481	0.715	6.33986e-86	2	CMC2
TMPO.2	1.92687e-87	-0.352916	0.317	0.579	3.41249e-83	2	TMPO
FEN1.2	2.29622e-87	-0.338235	0.173	0.431	4.06661e-83	2	FEN1
EBI3.1	3.74173e-87	-0.301624	0.115	0.367	6.6266e-83	2	EBI3
HSBP1.1	5.34642e-86	-0.280999	0.906	0.951	9.4685e-82	2	HSBP1
IKBKAP.1	1.78455e-85	-0.336156	0.212	0.472	3.16045e-81	2	IKBKAP
CTNNAL1.2	5.47068e-85	-0.310871	0.164	0.42	9.68858e-81	2	CTNNAL1
SMC2.2	2.34851e-81	-0.282222	0.161	0.414	4.15922e-77	2	SMC2
HCST.2	3.46054e-81	0.383828	0.744	0.599	6.12862e-77	2	HCST
ENTPD1.1	6.63564e-81	0.333585	0.835	0.708	1.17517e-76	2	ENTPD1
H2AFX.2	6.65709e-81	-0.264388	0.091	0.328	1.17897e-76	2	H2AFX
AICDA	8.01745e-81	-0.365077	0.234	0.496	1.41989e-76	2	AICDA
ATAD2.2	9.42367e-81	-0.28431	0.138	0.387	1.66893e-76	2	ATAD2
CENPF.1	1.04794e-80	-0.319228	0.077	0.306	1.85591e-76	2	CENPF
AC006129.4.1	3.39519e-79	0.333786	0.956	0.867	6.01289e-75	2	AC006129.4
HIST1H1B.2	1.3638e-78	-0.420605	0.096	0.324	2.41529e-74	2	HIST1H1B
KIF22.2	2.90474e-77	-0.266899	0.151	0.4	5.14429e-73	2	KIF22
ASPM.1	3.0654e-76	-0.2807	0.064	0.28	5.42882e-72	2	ASPM
SNRNP25.2	5.28115e-75	-0.330156	0.473	0.685	9.35292e-71	2	SNRNP25
FILIP1L.1	7.03958e-75	0.304352	0.455	0.258	1.24671e-70	2	FILIP1L
ALOX5AP.1	9.05661e-74	-0.336628	0.235	0.483	1.60392e-69	2	ALOX5AP
DEK.2	1.67336e-73	-0.301571	0.358	0.605	2.96352e-69	2	DEK
TMEM106C.2	1.29388e-71	-0.362495	0.305	0.534	2.29146e-67	2	TMEM106C
SIVA1.2	1.51685e-70	-0.320533	0.531	0.725	2.68635e-66	2	SIVA1
RGS13.1	1.5217e-69	-0.322075	0.415	0.646	2.69494e-65	2	RGS13
KIAA0101.2	2.54222e-68	-0.278689	0.078	0.282	4.50227e-64	2	KIAA0101
DHFR.2	2.73882e-68	-0.279792	0.149	0.377	4.85045e-64	2	DHFR
BASP1	1.8824e-67	-0.283374	0.258	0.497	3.33373e-63	2	BASP1
HMGA1.2	2.01319e-67	-0.302645	0.528	0.723	3.56537e-63	2	HMGA1
PLK1.2	6.5089e-67	-0.315668	0.071	0.272	1.15273e-62	2	PLK1
CDC20.1	2.16661e-66	-0.321036	0.101	0.307	3.83707e-62	2	CDC20
TUBA4A.2	1.30573e-65	-0.297394	0.296	0.538	2.31245e-61	2	TUBA4A
HMGN2.2	6.02557e-65	-0.32688	0.795	0.854	1.06713e-60	2	HMGN2
KPNA2.1	1.70693e-64	-0.30298	0.194	0.413	3.02297e-60	2	KPNA2
AQP3.1	5.91931e-64	0.322506	0.71	0.574	1.04831e-59	2	AQP3
NFATC1.1	6.2382e-64	0.30902	0.566	0.404	1.10479e-59	2	NFATC1
CKAP2	6.4356e-61	-0.295368	0.347	0.578	1.13975e-56	2	CKAP2
TUBA1C.1	1.43799e-60	-0.313228	0.335	0.555	2.54667e-56	2	TUBA1C
TMEM138	3.18568e-60	-0.264333	0.3	0.53	5.64183e-56	2	TMEM138
PRDX2.1	6.83989e-60	-0.293681	0.505	0.698	1.21134e-55	2	PRDX2
LILRA4.1	3.59634e-59	0.313903	0.655	0.496	6.36912e-55	2	LILRA4
CCNB1.2	1.76639e-56	-0.319498	0.109	0.297	3.12827e-52	2	CCNB1
RHOB.2	2.6953e-56	0.270731	0.593	0.427	4.77337e-52	2	RHOB
RNF130.1	1.03326e-55	0.297087	0.643	0.511	1.8299e-51	2	RNF130
ATF4.1	1.28343e-51	-0.266066	0.316	0.532	2.27296e-47	2	ATF4
SFRP2.2	1.08969e-49	0.27287	0.485	0.319	1.92983e-45	2	SFRP2
TIMP1.1	2.45643e-47	0.278338	0.514	0.363	4.35034e-43	2	TIMP1
COL9A3	4.90227e-47	0.267378	0.537	0.392	8.68193e-43	2	COL9A3
NCF1.2	1.45056e-44	-0.286491	0.962	0.965	2.56894e-40	2	NCF1
PTTG1.1	5.574e-41	-0.291784	0.864	0.882	9.87156e-37	2	PTTG1
MT2A.1	5.31449e-37	-0.431083	0.742	0.774	9.41196e-33	2	MT2A
CXCR3.1	8.64903e-37	0.272431	0.405	0.278	1.53174e-32	2	CXCR3
CST3.1	1.49847e-35	-0.344199	0.899	0.901	2.65379e-31	2	CST3
ARL6IP1.2	2.2909e-33	-0.265347	0.382	0.544	4.05718e-29	2	ARL6IP1
MT1G.1	2.07411e-32	-0.376821	0.188	0.332	3.67325e-28	2	MT1G
DNAJB1.1	1.22352e-30	-0.29531	0.263	0.42	2.16686e-26	2	DNAJB1
LGALS3	1.24561e-25	-0.285792	0.976	0.966	2.20598e-21	2	LGALS3
LMNA.2	1.34778e-24	-0.289777	0.713	0.766	2.38691e-20	2	LMNA
HIST1H4C.3	1.814e-198	-1.09294	0.665	0.917	3.2126e-194	3	HIST1H4C
GINS2.3	1.62331e-89	0.37451	0.649	0.399	2.87489e-85	3	GINS2
MALAT1.3	7.08566e-88	-0.38496	0.991	0.999	1.25487e-83	3	MALAT1
GABARAP.1	1.21954e-84	-0.289311	0.933	0.983	2.15981e-80	3	GABARAP
UBE2C.2	8.64672e-76	-0.648392	0.312	0.535	1.53133e-71	3	UBE2C
DCTPP1.1	9.34613e-71	0.270837	0.714	0.478	1.6552e-66	3	DCTPP1
CCL22.1	7.57819e-61	0.401569	0.941	0.899	1.3421e-56	3	CCL22
PTTG1.2	1.97252e-46	0.303264	0.9	0.877	3.49334e-42	3	PTTG1
HIST1H1E.3	1.12919e-45	-0.393531	0.231	0.408	1.9998e-41	3	HIST1H1E
HIST1H1B.3	2.09807e-45	-0.372966	0.144	0.315	3.71569e-41	3	HIST1H1B
CD79A.2	6.50219e-41	-0.455681	0.569	0.678	1.15154e-36	3	CD79A
PTPRCAP.3	1.54298e-38	-0.308475	0.826	0.866	2.73263e-34	3	PTPRCAP
TOP2A.3	9.86298e-37	-0.28826	0.227	0.378	1.74673e-32	3	TOP2A
TUBB.3	3.26587e-33	-0.286503	0.693	0.781	5.78386e-29	3	TUBB
LAG3.3	4.08945e-32	-0.289796	0.803	0.864	7.24242e-28	3	LAG3
RHOB.3	1.57346e-31	-0.303869	0.33	0.462	2.78659e-27	3	RHOB
CD7.2	1.17363e-27	-0.375302	0.691	0.756	2.07851e-23	3	CD7
AC006129.4.2	2.63297e-25	-0.293795	0.844	0.882	4.66299e-21	3	AC006129.4
HMGB2.3	2.75781e-25	-0.280541	0.586	0.646	4.88407e-21	3	HMGB2
CRYM.3	1.36533e-20	-0.32188	0.402	0.491	2.418e-16	3	CRYM
MZB1.2	4.89961e-13	-0.294753	0.461	0.518	8.67721e-09	3	MZB1
TUBA1B.4	3.23935e-246	0.564574	1	0.979	5.73688e-242	4	TUBA1B
HIST1H4C.4	1.95254e-226	0.738548	0.974	0.88	3.45796e-222	4	HIST1H4C
TUBB.4	1.20679e-215	0.589584	0.968	0.75	2.13723e-211	4	TUBB
CDK1.4	2.28333e-213	0.498039	0.719	0.3	4.04379e-209	4	CDK1
CCNI.4	1.04265e-206	0.442622	0.994	0.965	1.84654e-202	4	CCNI
PFN1.2	4.28575e-200	0.346106	1	0.999	7.59006e-196	4	PFN1
COX4I1.3	1.0977e-184	-0.367944	1	1	1.94403e-180	4	COX4I1
STMN1.3	1.49305e-184	0.513458	0.991	0.955	2.6442e-180	4	STMN1
NCF1.3	2.91763e-179	-0.646433	0.862	0.976	5.16713e-175	4	NCF1
TUBB4B.3	1.62453e-177	0.535943	0.939	0.708	2.87704e-173	4	TUBB4B
MKI67.4	3.71487e-161	0.447173	0.812	0.406	6.57904e-157	4	MKI67
IL32.3	5.61764e-153	-0.58645	0.648	0.917	9.94884e-149	4	IL32
LY6E.3	1.57568e-149	0.508405	0.994	0.964	2.79052e-145	4	LY6E
ZMIZ1.3	3.84584e-143	0.449945	0.815	0.489	6.81098e-139	4	ZMIZ1
CRYM.4	4.05119e-141	0.494668	0.789	0.448	7.17466e-137	4	CRYM
UBE2C.3	1.4762e-140	0.461522	0.842	0.475	2.61436e-136	4	UBE2C
HIST1H1B.4	6.95685e-140	0.51708	0.594	0.265	1.23206e-135	4	HIST1H1B
C8orf88.1	1.57857e-138	0.296986	0.46	0.165	2.79565e-134	4	C8orf88
KIF11.3	3.61133e-129	0.322066	0.508	0.208	6.39566e-125	4	KIF11
HMGB1.3	2.23978e-125	0.294403	1	0.999	3.96665e-121	4	HMGB1
HMGB2.4	1.31448e-124	0.400919	0.899	0.611	2.32794e-120	4	HMGB2
MS4A6A.4	2.86468e-118	0.359933	0.574	0.264	5.07335e-114	4	MS4A6A
UBTD1.3	7.1295e-118	0.295109	0.489	0.201	1.26264e-113	4	UBTD1
CST7.3	1.45156e-115	0.429472	0.745	0.424	2.57071e-111	4	CST7
NUDT1.2	7.44928e-112	0.366492	0.836	0.549	1.31927e-107	4	NUDT1
TMEM106C.4	2.21203e-111	0.403815	0.78	0.477	3.91751e-107	4	TMEM106C
ENTPD1.2	4.60842e-106	0.391188	0.888	0.707	8.16151e-102	4	ENTPD1
KIF20B.2	3.41929e-105	0.286272	0.549	0.261	6.05556e-101	4	KIF20B
AURKB.4	5.13953e-105	0.277886	0.453	0.191	9.1021e-101	4	AURKB
TOP2A.4	4.89002e-104	0.31189	0.651	0.33	8.66023e-100	4	TOP2A
CST3.2	1.35045e-103	-0.581413	0.788	0.913	2.39165e-99	4	CST3
HMGN2.4	9.04358e-103	0.354983	0.948	0.836	1.60162e-98	4	HMGN2
GABARAP.2	9.94333e-98	0.291513	0.987	0.976	1.76096e-93	4	GABARAP
MT-ND1.3	1.31812e-96	0.27654	0.999	0.997	2.3344e-92	4	MT-ND1
CKS1B.4	4.00162e-96	0.313619	0.749	0.436	7.08687e-92	4	CKS1B
CDCA3.4	1.55693e-94	0.265149	0.494	0.224	2.75732e-90	4	CDCA3
HIST1H1E.4	3.19428e-93	0.457982	0.647	0.36	5.65707e-89	4	HIST1H1E
SEPT11.1	4.03692e-91	0.290464	0.565	0.293	7.14938e-87	4	2020-09-11
H2AFX.4	2.44645e-89	0.275144	0.542	0.272	4.33266e-85	4	H2AFX
ANXA11.3	2.06081e-88	0.275545	0.994	0.977	3.64969e-84	4	ANXA11
RPL39L.3	5.96485e-87	0.272053	0.589	0.319	1.05638e-82	4	RPL39L
RNASEH2C.2	6.67154e-85	0.321247	0.814	0.567	1.18153e-80	4	RNASEH2C
TMPO.3	1.54984e-82	0.322963	0.778	0.522	2.74477e-78	4	TMPO
IFITM2.3	2.88567e-82	0.384425	0.994	0.982	5.11051e-78	4	IFITM2
FEN1.3	1.27563e-80	0.304359	0.639	0.373	2.25914e-76	4	FEN1
SMC1A.3	8.38958e-80	0.324369	0.779	0.521	1.48579e-75	4	SMC1A
H2AFY.3	3.69673e-79	0.298591	0.903	0.749	6.5469e-75	4	H2AFY
SMC4.3	2.17005e-78	0.273293	0.592	0.332	3.84316e-74	4	SMC4
MND1.3	4.95373e-78	0.26328	0.589	0.32	8.77306e-74	4	MND1
RANBP1.3	4.33732e-77	0.313794	0.965	0.917	7.68139e-73	4	RANBP1
CENPW.3	4.49322e-76	0.277745	0.745	0.47	7.95749e-72	4	CENPW
TUBG1.3	9.87352e-76	0.272996	0.567	0.317	1.7486e-71	4	TUBG1
CXCR3.3	1.00242e-74	0.299339	0.518	0.27	1.77528e-70	4	CXCR3
TIGIT.2	6.55844e-74	0.265023	0.555	0.305	1.1615e-69	4	TIGIT
H2AFV.4	1.31243e-73	0.272405	0.945	0.857	2.32431e-69	4	H2AFV
GABARAPL2.2	4.56614e-73	-0.292181	0.937	0.981	8.08663e-69	4	GABARAPL2
SLBP.2	4.87982e-72	0.332901	0.729	0.493	8.64217e-68	4	SLBP
CD7.3	2.13684e-71	0.384859	0.884	0.734	3.78434e-67	4	CD7
ACP5.2	8.8447e-71	-0.38309	0.802	0.931	1.5664e-66	4	ACP5
RNASEH2A.3	9.91681e-71	0.274059	0.677	0.431	1.75627e-66	4	RNASEH2A
HELLS.3	1.6746e-68	0.366966	0.637	0.407	2.96572e-64	4	HELLS
RHOB.4	1.70657e-67	0.264332	0.678	0.423	3.02233e-63	4	RHOB
NFATC1.2	1.14915e-66	0.288012	0.639	0.402	2.03515e-62	4	NFATC1
HERPUD1.2	6.1527e-66	-0.373844	0.964	0.984	1.08964e-61	4	HERPUD1
GCHFR.2	1.06721e-63	0.277355	0.725	0.497	1.89003e-59	4	GCHFR
LGALS1.2	3.36437e-62	-0.305657	0.936	0.981	5.9583e-58	4	LGALS1
UBE2S.2	1.43223e-61	0.267289	0.845	0.653	2.53649e-57	4	UBE2S
KIAA0226L.2	4.37381e-61	-0.359578	0.702	0.833	7.74602e-57	4	KIAA0226L
ALOX5AP.2	9.69279e-60	-0.385766	0.256	0.473	1.71659e-55	4	ALOX5AP
FTL.2	1.4356e-58	-0.303402	0.999	1	2.54245e-54	4	FTL
OTUD5.4	5.57557e-57	0.32261	0.602	0.382	9.87433e-53	4	OTUD5
SIAH1.3	1.62827e-55	-0.374026	0.483	0.642	2.88367e-51	4	SIAH1
MAP1LC3B.2	2.62382e-55	-0.334169	0.633	0.779	4.64679e-51	4	MAP1LC3B
RGS13.3	1.42562e-43	-0.308611	0.487	0.631	2.52477e-39	4	RGS13
ACY3.2	3.11169e-42	0.305618	0.521	0.341	5.51079e-38	4	ACY3
SQSTM1.2	9.3113e-37	-0.362537	0.888	0.938	1.64903e-32	4	SQSTM1
LGALS3.1	3.76755e-33	-0.335379	0.935	0.971	6.67233e-29	4	LGALS3
WWC3.2	8.19688e-33	-0.295419	0.664	0.783	1.45167e-28	4	WWC3
MT1G.3	1.14606e-32	-0.456666	0.177	0.329	2.02967e-28	4	MT1G
SERPING1.2	8.00383e-29	-0.301011	0.449	0.565	1.41748e-24	4	SERPING1
MT2A.2	5.96176e-16	-0.308565	0.697	0.778	1.05583e-11	4	MT2A
CD79A.3	4.4161e-13	-0.276821	0.626	0.67	7.82091e-09	4	CD79A
SLC3A2.2	0	1.07546	0.92	0.516	0	5	SLC3A2
SQSTM1.3	0	1.06188	0.995	0.927	0	5	SQSTM1
DDIT3.5	0	0.753052	0.659	0.207	0	5	DDIT3
EIF1.3	0	0.72581	1	0.995	0	5	EIF1
CHAC1	0	0.325724	0.295	0.024	0	5	CHAC1
ATF4.3	3.99883e-307	0.779174	0.85	0.47	7.08193e-303	5	ATF4
ATF3	5.06755e-291	0.325246	0.262	0.025	8.97463e-287	5	ATF3
ACTB.3	2.80061e-274	-0.652891	0.999	1	4.95989e-270	5	ACTB
LMNA.5	2.6567e-273	0.899791	0.954	0.74	4.70502e-269	5	LMNA
ATF5.3	2.82693e-272	0.951657	0.907	0.635	5.00648e-268	5	ATF5
DBI.2	1.41753e-270	-0.611294	0.963	0.996	2.51044e-266	5	DBI
PSAT1	3.96596e-258	0.364919	0.301	0.042	7.02371e-254	5	PSAT1
EMP3.3	1.90043e-241	0.745886	0.933	0.726	3.36565e-237	5	EMP3
LGALS3.2	5.175e-217	0.820448	0.985	0.965	9.16492e-213	5	LGALS3
PPP1R15A.4	1.22964e-207	0.622887	0.845	0.521	2.17769e-203	5	PPP1R15A
MALAT1.4	1.70859e-201	0.584014	1	0.998	3.02591e-197	5	MALAT1
HERPUD1.3	1.83361e-200	0.598566	0.997	0.98	3.24732e-196	5	HERPUD1
CAMTA2.1	5.52237e-191	0.476894	0.533	0.191	9.78012e-187	5	CAMTA2
TRIB3.2	1.35605e-190	0.622495	0.523	0.193	2.40157e-186	5	TRIB3
PEBP1.2	2.21291e-186	-0.502332	0.908	0.982	3.91907e-182	5	PEBP1
H3F3B.2	7.02397e-184	0.552121	1	0.993	1.24394e-179	5	H3F3B
JUNB.3	3.77136e-182	0.71356	0.771	0.446	6.67907e-178	5	JUNB
KLF6.4	5.55132e-180	0.612438	0.755	0.427	9.83139e-176	5	KLF6
CFL1.1	2.50131e-168	-0.363348	1	1	4.42981e-164	5	CFL1
LY6E.4	3.15057e-167	-0.668821	0.868	0.977	5.57967e-163	5	LY6E
TUBA1A.5	3.32642e-161	0.604217	0.681	0.367	5.89109e-157	5	TUBA1A
GPX1.2	3.60765e-160	-0.544683	0.882	0.976	6.38916e-156	5	GPX1
ARPC1B	7.84891e-156	-0.418812	0.959	0.991	1.39004e-151	5	ARPC1B
PTPRCAP.5	5.00808e-154	-0.604976	0.636	0.885	8.8693e-150	5	PTPRCAP
UBC.3	2.5082e-153	0.513495	0.951	0.857	4.44201e-149	5	UBC
MAP1LC3B.3	6.53944e-153	0.594935	0.917	0.749	1.15813e-148	5	MAP1LC3B
ARID5B.3	1.00365e-150	0.573704	0.81	0.55	1.77747e-146	5	ARID5B
ZFAS1.3	2.99862e-144	0.511351	0.92	0.766	5.31055e-140	5	ZFAS1
DDIT4.2	1.69325e-136	0.447355	0.512	0.216	2.99875e-132	5	DDIT4
WARS.3	1.41587e-133	0.546669	0.795	0.581	2.50751e-129	5	WARS
STMN1.4	2.37817e-129	-0.515882	0.906	0.964	4.21174e-125	5	STMN1
CD74.5	1.81176e-128	-0.365319	1	1	3.20862e-124	5	CD74
VIM.3	3.11695e-128	0.642915	0.819	0.589	5.52012e-124	5	VIM
MIF.3	3.23792e-127	-0.354964	0.997	0.999	5.73436e-123	5	MIF
TUBB2A.2	4.26225e-126	0.471126	0.509	0.23	7.54845e-122	5	TUBB2A
RARRES2.2	1.67464e-125	-0.548785	0.867	0.973	2.96579e-121	5	RARRES2
UQCRH.1	1.88858e-125	-0.317061	1	0.999	3.34467e-121	5	UQCRH
HSPE1.4	6.5807e-125	-0.487238	0.777	0.929	1.16544e-120	5	HSPE1
MTHFD2.2	3.27615e-123	0.480423	0.707	0.447	5.80207e-119	5	MTHFD2
TMSB4X.3	5.32887e-123	-0.380527	1	1	9.43743e-119	5	TMSB4X
COX6C	2.53688e-121	-0.309981	0.988	0.997	4.49281e-117	5	COX6C
MARS.2	4.65781e-121	0.375907	0.512	0.231	8.24898e-117	5	MARS
PTMA.3	4.43799e-119	-0.321303	0.999	1	7.85967e-115	5	PTMA
AARS.2	6.8732e-118	0.453194	0.682	0.415	1.21724e-113	5	AARS
IER2.2	7.78567e-118	0.490114	0.628	0.349	1.37884e-113	5	IER2
DBN1.2	9.76987e-118	0.351108	0.409	0.155	1.73024e-113	5	DBN1
PIM3.2	1.43098e-117	0.365204	0.471	0.198	2.53427e-113	5	PIM3
TMSB10.2	3.01131e-117	-0.278689	1	1	5.33303e-113	5	TMSB10
ATP5G3.2	4.82966e-117	-0.30683	0.995	0.999	8.55332e-113	5	ATP5G3
PMAIP1.3	2.54363e-116	0.505334	0.73	0.479	4.50476e-112	5	PMAIP1
SARS.1	5.98617e-115	0.414974	0.558	0.292	1.06015e-110	5	SARS
OST4	7.91346e-115	-0.317753	0.969	0.993	1.40147e-110	5	OST4
BST2	3.63008e-114	-0.409704	0.703	0.89	6.42888e-110	5	BST2
SHMT2.1	4.45469e-114	0.4881	0.622	0.358	7.88926e-110	5	SHMT2
CCR7.1	6.43956e-114	0.561115	0.752	0.515	1.14045e-109	5	CCR7
CST3.3	1.74303e-113	-0.565505	0.786	0.913	3.08691e-109	5	CST3
AQP3.3	9.31726e-113	-0.493409	0.281	0.623	1.65009e-108	5	AQP3
ASNS	1.88169e-112	0.34235	0.41	0.16	3.33248e-108	5	ASNS
CD52.5	2.13494e-111	-0.424879	0.906	0.977	3.78097e-107	5	CD52
TCL1A.3	1.71749e-109	-0.736798	0.652	0.828	3.04167e-105	5	TCL1A
IFRD1.1	2.41741e-109	0.335313	0.445	0.188	4.28123e-105	5	IFRD1
RPS24.4	1.99864e-108	-0.410775	1	1	3.53959e-104	5	RPS24
GARS.2	5.73815e-107	0.439123	0.622	0.363	1.01623e-102	5	GARS
YARS.2	2.67487e-106	0.394492	0.604	0.337	4.73719e-102	5	YARS
ATP5E	6.45491e-106	-0.272843	0.996	0.999	1.14316e-101	5	ATP5E
CEBPG.2	1.04184e-104	0.395347	0.609	0.347	1.8451e-100	5	CEBPG
DYNLL1.1	4.41745e-104	-0.327626	0.967	0.994	7.8233e-100	5	DYNLL1
SLC1A5.1	2.93117e-103	0.308337	0.449	0.192	5.1911e-99	5	SLC1A5
SNRNP25.5	1.25175e-102	-0.442735	0.408	0.685	2.21684e-98	5	SNRNP25
ARHGDIB.2	2.08584e-102	-0.38822	0.723	0.901	3.69403e-98	5	ARHGDIB
BRD2.2	1.14864e-99	0.415106	0.713	0.482	2.03424e-95	5	BRD2
PSMD7.4	1.87656e-99	0.378875	0.935	0.847	3.32339e-95	5	PSMD7
HLA-E.4	2.76323e-98	0.397483	0.914	0.8	4.89367e-94	5	HLA-E
CARS	6.79726e-98	0.314175	0.44	0.193	1.2038e-93	5	CARS
AHNAK.2	4.34936e-97	0.434757	0.944	0.849	7.70272e-93	5	AHNAK
ANXA5.2	1.94225e-94	0.4433	0.772	0.58	3.43972e-90	5	ANXA5
NME1-NME2.4	1.99842e-94	-0.331094	0.969	0.989	3.53921e-90	5	NME1-NME2
CYTIP.4	1.3177e-93	0.452634	0.842	0.685	2.33365e-89	5	CYTIP
SAT1.2	3.51272e-93	0.476059	0.794	0.602	6.22103e-89	5	SAT1
RGS1.3	7.30667e-93	0.558471	0.599	0.361	1.29401e-88	5	RGS1
PLP2.1	2.32157e-92	0.362584	0.967	0.92	4.11149e-88	5	PLP2
TSC22D3.2	1.3588e-91	0.487697	0.622	0.384	2.40644e-87	5	TSC22D3
GOT1.1	4.79802e-91	0.309882	0.419	0.186	8.4973e-87	5	GOT1
TNFRSF18.3	7.46718e-91	0.490625	0.571	0.318	1.32244e-86	5	TNFRSF18
PYCARD.2	9.25178e-90	-0.400368	0.185	0.495	1.63849e-85	5	PYCARD
HSPA8.3	1.21686e-89	-0.328557	0.926	0.984	2.15505e-85	5	HSPA8
CD7.4	2.82533e-89	-0.57615	0.556	0.768	5.00367e-85	5	CD7
CIRBP.3	5.85535e-89	0.409591	0.705	0.487	1.03698e-84	5	CIRBP
ATP5J2	6.79058e-88	-0.307147	0.865	0.96	1.20261e-83	5	ATP5J2
S100A4.3	2.94169e-86	-0.36855	0.941	0.983	5.20974e-82	5	S100A4
SLC7A5.2	3.29259e-85	0.329465	0.505	0.259	5.83118e-81	5	SLC7A5
BBC3.1	2.56076e-84	0.285296	0.384	0.165	4.53511e-80	5	BBC3
FKBP1A.1	4.2543e-84	-0.308268	0.823	0.928	7.53437e-80	5	FKBP1A
MZB1.4	8.79604e-84	-0.514046	0.234	0.54	1.55778e-79	5	MZB1
HMGN3.3	2.64458e-83	-0.388174	0.508	0.743	4.68355e-79	5	HMGN3
TUBA4A.5	7.38867e-83	0.436432	0.699	0.488	1.30853e-78	5	TUBA4A
UBE2B	6.37063e-81	0.346341	0.892	0.788	1.12824e-76	5	UBE2B
PDLIM1.4	1.89739e-80	-0.350164	0.973	0.991	3.36028e-76	5	PDLIM1
TMEM11.2	3.20777e-79	0.378021	0.793	0.64	5.68095e-75	5	TMEM11
ACTG1.2	3.73409e-79	-0.268991	0.997	1	6.61307e-75	5	ACTG1
NDUFB2.3	1.12606e-75	-0.296646	0.857	0.938	1.99426e-71	5	NDUFB2
RHOC.1	1.89132e-75	0.409743	0.67	0.484	3.34953e-71	5	RHOC
YPEL5.2	8.40791e-75	0.331265	0.604	0.376	1.48904e-70	5	YPEL5
LDLRAD4	2.15751e-74	0.381451	0.492	0.277	3.82095e-70	5	LDLRAD4
RSL24D1.1	2.38638e-74	0.341664	0.645	0.433	4.22628e-70	5	RSL24D1
JUN.4	6.1328e-74	0.329439	0.548	0.321	1.08612e-69	5	JUN
IRF1.2	1.16564e-73	0.31591	0.509	0.282	2.06435e-69	5	IRF1
LSP1.5	1.52042e-73	-0.364639	0.899	0.965	2.69266e-69	5	LSP1
TAGLN2.2	1.53705e-73	0.350106	0.977	0.93	2.72212e-69	5	TAGLN2
ARF6.1	3.3039e-73	0.369504	0.701	0.509	5.85121e-69	5	ARF6
NAMPT.1	5.46644e-73	0.307302	0.515	0.288	9.68107e-69	5	NAMPT
GEM.3	2.3051e-72	0.334988	0.509	0.282	4.08233e-68	5	GEM
DUSP4.3	2.58785e-71	0.353746	0.521	0.301	4.58308e-67	5	DUSP4
HSP90AA1.4	9.54535e-71	-0.310468	0.979	0.992	1.69048e-66	5	HSP90AA1
SERPING1.3	1.96171e-70	-0.413278	0.312	0.579	3.4742e-66	5	SERPING1
PARP1.2	2.05308e-70	-0.301966	0.693	0.848	3.63601e-66	5	PARP1
UQCR10	3.50683e-70	-0.267036	0.894	0.962	6.21059e-66	5	UQCR10
GCHFR.3	9.28447e-70	-0.325354	0.276	0.543	1.64428e-65	5	GCHFR
CYB561A3.4	3.19165e-69	-0.348871	0.755	0.898	5.65241e-65	5	CYB561A3
TPM2.3	3.58592e-69	-0.35139	0.665	0.825	6.35067e-65	5	TPM2
CNBP.1	3.60603e-69	0.293121	0.934	0.844	6.38628e-65	5	CNBP
GYPC.1	3.91658e-69	-0.31341	0.568	0.773	6.93626e-65	5	GYPC
CALR.1	9.2019e-69	-0.340807	0.902	0.95	1.62966e-64	5	CALR
UQCRQ.2	9.78047e-69	-0.26448	0.919	0.967	1.73212e-64	5	UQCRQ
PPIF.3	3.77941e-66	0.43687	0.708	0.534	6.69334e-62	5	PPIF
RHOD.4	1.82756e-65	0.386471	0.489	0.292	3.23661e-61	5	RHOD
NDFIP1.1	2.39543e-65	0.319394	0.866	0.744	4.24231e-61	5	NDFIP1
RIOK3.1	1.26166e-64	0.280529	0.51	0.298	2.2344e-60	5	RIOK3
IL18BP.1	1.29749e-64	-0.315358	0.159	0.414	2.29786e-60	5	IL18BP
RANBP1.4	2.69263e-64	-0.338986	0.863	0.927	4.76866e-60	5	RANBP1
HSPA9.2	2.72081e-64	0.328263	0.699	0.512	4.81855e-60	5	HSPA9
ACY3.3	3.69408e-64	-0.390338	0.133	0.381	6.54222e-60	5	ACY3
TLE1.2	8.10804e-64	0.264636	0.404	0.205	1.43593e-59	5	TLE1
TFEC	1.05455e-63	0.28645	0.402	0.206	1.86761e-59	5	TFEC
ZFP36.3	4.06024e-63	0.357926	0.735	0.56	7.19069e-59	5	ZFP36
NHP2.3	9.35128e-63	-0.29019	0.743	0.866	1.65611e-58	5	NHP2
UCP2.4	2.42115e-62	-0.335711	0.311	0.558	4.28787e-58	5	UCP2
CD44.3	4.47615e-62	0.375992	0.614	0.421	7.92725e-58	5	CD44
NDUFB10.1	4.81228e-62	-0.271993	0.7	0.841	8.52254e-58	5	NDUFB10
EPB41L4A-AS1	6.8706e-62	0.282448	0.452	0.25	1.21678e-57	5	EPB41L4A-AS1
APRT.1	5.16432e-61	-0.290858	0.779	0.892	9.146e-57	5	APRT
NEAT1.4	1.845e-60	0.495948	0.824	0.687	3.26749e-56	5	NEAT1
IRF5.1	3.80441e-60	0.314462	0.871	0.758	6.73762e-56	5	IRF5
LIMD2.4	9.56533e-60	-0.316434	0.739	0.858	1.69402e-55	5	LIMD2
RSRC2	1.73646e-59	0.305293	0.673	0.49	3.07527e-55	5	RSRC2
DNAJA2.3	5.60874e-59	0.297407	0.877	0.751	9.93309e-55	5	DNAJA2
AC006129.4.3	8.23764e-59	0.396516	0.946	0.871	1.45889e-54	5	AC006129.4
MIR155HG.4	1.63934e-58	0.407593	0.668	0.479	2.90328e-54	5	MIR155HG
H2AFY.4	1.64881e-58	-0.310915	0.626	0.778	2.92004e-54	5	H2AFY
TMBIM6.1	2.03478e-58	0.297501	0.812	0.661	3.60359e-54	5	TMBIM6
MEF2B.4	1.15771e-57	0.315592	0.295	0.129	2.05031e-53	5	MEF2B
CYSTM1.1	1.33225e-57	0.286128	0.624	0.429	2.35942e-53	5	CYSTM1
NUDT1.3	1.38205e-57	-0.326782	0.377	0.597	2.4476e-53	5	NUDT1
SMARCB1.4	1.55279e-57	-0.303572	0.796	0.894	2.74999e-53	5	SMARCB1
IRF4	8.02384e-57	0.273772	0.373	0.191	1.42102e-52	5	IRF4	**
KLF10.2	1.11902e-56	0.267312	0.382	0.198	1.98178e-52	5	KLF10
RNASE6.4	1.14951e-56	-0.303847	0.068	0.279	2.03578e-52	5	RNASE6
NFKBID.3	1.22208e-56	0.328145	0.475	0.277	2.16431e-52	5	NFKBID
PLEC	1.6094e-55	0.33715	0.461	0.272	2.85024e-51	5	PLEC
S100A10.1	3.95742e-53	0.362203	0.881	0.791	7.00858e-49	5	S100A10
TERF2IP.1	5.05527e-53	0.278157	0.854	0.75	8.95289e-49	5	TERF2IP
CACYBP.4	1.08139e-52	-0.275764	0.602	0.761	1.91515e-48	5	CACYBP
CD37.4	2.16644e-52	-0.273793	0.92	0.971	3.83676e-48	5	CD37
NR3C1	2.32568e-52	0.276775	0.592	0.409	4.11878e-48	5	NR3C1
EMD.3	2.8615e-52	0.280792	0.867	0.763	5.06772e-48	5	EMD
BTG2.1	4.33377e-52	0.273358	0.621	0.424	7.67511e-48	5	BTG2
CCDC167.4	1.24762e-51	-0.277176	0.292	0.517	2.20954e-47	5	CCDC167
TMPRSS3.3	8.80352e-51	0.27514	0.408	0.23	1.5591e-46	5	TMPRSS3
MED10.2	1.32343e-50	0.27135	0.686	0.528	2.34379e-46	5	MED10
ZBTB32.1	4.35081e-50	0.268417	0.387	0.213	7.70529e-46	5	ZBTB32
KRAS.3	5.53693e-50	0.297579	0.729	0.59	9.80591e-46	5	KRAS
EIF5.2	5.28307e-49	0.273926	0.854	0.738	9.35631e-45	5	EIF5
TMEM106C.5	7.0008e-49	-0.329366	0.317	0.525	1.23984e-44	5	TMEM106C
SNHG7.3	7.83077e-49	0.347068	0.541	0.372	1.38683e-44	5	SNHG7
COTL1.3	1.0253e-48	-0.266624	0.675	0.81	1.8158e-44	5	COTL1
EIF6.1	1.03257e-48	0.305213	0.679	0.521	1.82867e-44	5	EIF6
OPTN.1	2.37959e-48	0.298068	0.604	0.447	4.21425e-44	5	OPTN
RBM3.4	4.02756e-48	-0.294572	0.707	0.83	7.13282e-44	5	RBM3
RNF130.2	8.50959e-48	-0.30026	0.338	0.547	1.50705e-43	5	RNF130
S100A6.3	4.07778e-47	0.358403	0.975	0.964	7.22175e-43	5	S100A6
TUBB4B.4	5.29067e-47	0.289955	0.854	0.718	9.36977e-43	5	TUBB4B
VIMP.2	1.03609e-46	0.302792	0.66	0.502	1.83491e-42	5	VIMP
AFF3.1	1.19122e-46	-0.296348	0.349	0.56	2.10965e-42	5	AFF3
SNHG15.1	1.22673e-46	0.267219	0.438	0.264	2.17253e-42	5	SNHG15
LINC00384.2	3.99193e-46	-0.265806	0.266	0.483	7.06971e-42	5	LINC00384
MAP2K3.2	4.17141e-46	0.308578	0.784	0.678	7.38757e-42	5	MAP2K3
HLA-DQA1.2	6.66785e-46	0.284738	0.903	0.814	1.18088e-41	5	HLA-DQA1
SLC38A2	1.71034e-45	0.266322	0.519	0.345	3.02901e-41	5	SLC38A2
ENTPD1.3	2.68464e-45	-0.293509	0.578	0.739	4.75449e-41	5	ENTPD1
SIAH1.4	1.02375e-44	0.286318	0.759	0.614	1.81307e-40	5	SIAH1
PSMA5.1	2.54835e-44	0.268509	0.666	0.519	4.51312e-40	5	PSMA5
RNASEH2C.3	2.12207e-43	-0.268007	0.415	0.608	3.75819e-39	5	RNASEH2C
TXNRD1.2	2.23382e-43	0.267457	0.424	0.26	3.95609e-39	5	TXNRD1
BTG1.4	1.18217e-42	0.272717	0.911	0.858	2.09363e-38	5	BTG1
SNX9	1.93246e-42	0.272003	0.578	0.407	3.42239e-38	5	SNX9
FTH1.1	6.94667e-42	0.332646	1	1	1.23026e-37	5	FTH1
PIM2.1	1.87479e-41	0.296375	0.686	0.532	3.32025e-37	5	PIM2
ANKRD10	2.29034e-41	0.267298	0.449	0.291	4.05619e-37	5	ANKRD10
RBM39	5.5821e-40	0.263471	0.702	0.579	9.8859e-36	5	RBM39
RENBP.4	1.38052e-39	0.28932	0.637	0.486	2.4449e-35	5	RENBP
TBC1D4.2	4.24778e-38	0.286053	0.414	0.26	7.52281e-34	5	TBC1D4
CD83.3	2.2258e-37	0.29436	0.7	0.582	3.9419e-33	5	CD83
ZFP36L1.2	6.94483e-37	0.276452	0.747	0.601	1.22993e-32	5	ZFP36L1
BASP1.3	1.96457e-36	0.275088	0.601	0.454	3.47925e-32	5	BASP1
RHOB.5	2.2787e-36	0.318578	0.587	0.433	4.03558e-32	5	RHOB
ACP5.3	4.39703e-36	0.313335	0.942	0.917	7.78715e-32	5	ACP5
C12orf57.2	1.07567e-34	0.290555	0.921	0.893	1.90501e-30	5	C12orf57
NINJ1.3	2.85567e-34	0.271431	0.557	0.419	5.05739e-30	5	NINJ1
CD70.4	1.38424e-31	0.298497	0.936	0.88	2.45149e-27	5	CD70
KLK1.1	5.08499e-30	0.313429	0.408	0.277	9.00552e-26	5	KLK1
BLVRB	9.56694e-30	0.26395	0.537	0.411	1.6943e-25	5	BLVRB
CD79A.4	1.06784e-28	-0.398004	0.561	0.677	1.89114e-24	5	CD79A
TYMS.4	3.52846e-28	-0.29535	0.658	0.739	6.2489e-24	5	TYMS
HMOX1.1	1.96437e-27	0.277363	0.623	0.527	3.4789e-23	5	HMOX1
MT1E.2	4.65588e-26	-0.267816	0.388	0.547	8.24556e-22	5	MT1E
CRIP1.4	1.19545e-23	0.30134	0.882	0.816	2.11715e-19	5	CRIP1
TUBA1B.5	8.1142e-23	-0.27102	0.98	0.981	1.43702e-18	5	TUBA1B
CXCR4.3	1.71227e-22	0.303393	0.677	0.604	3.03243e-18	5	CXCR4
UBE2C.4	2.29874e-20	-0.350413	0.426	0.519	4.07107e-16	5	UBE2C
CCL3.2	3.98955e-20	0.341674	0.441	0.324	7.0655e-16	5	CCL3
CCL22.3	1.42733e-07	-0.270438	0.886	0.906	0.00252781	5	CCL22
UBE2C.5	0	1.13406	0.959	0.466	0	6	UBE2C
PLK1.5	0	0.632721	0.683	0.204	0	6	PLK1
TOP2A.6	3.23681e-298	0.640722	0.811	0.317	5.73239e-294	6	TOP2A
CENPA.4	3.17064e-277	0.607617	0.753	0.273	5.61519e-273	6	CENPA
TPX2.4	6.88606e-273	0.634508	0.782	0.315	1.21952e-268	6	TPX2
GTSE1.5	6.53446e-239	0.507022	0.687	0.252	1.15725e-234	6	GTSE1
UBE2S.4	6.68359e-233	0.694753	0.93	0.646	1.18366e-228	6	UBE2S
TUBB4B.5	6.45411e-229	0.669911	0.967	0.707	1.14302e-224	6	TUBB4B
CDC20.5	3.86603e-226	0.541062	0.669	0.243	6.84673e-222	6	CDC20
MKI67.6	2.96253e-222	0.584427	0.856	0.405	5.24663e-218	6	MKI67
ASPM.3	1.86836e-219	0.490554	0.621	0.217	3.30887e-215	6	ASPM
CCNB1.6	2.60462e-216	0.581462	0.646	0.237	4.61279e-212	6	CCNB1
CKS2.3	1.39808e-213	0.590186	0.976	0.868	2.47599e-209	6	CKS2
CDCA3.6	3.17484e-211	0.448163	0.614	0.214	5.62264e-207	6	CDCA3
NUSAP1.6	7.45932e-209	0.516161	0.81	0.384	1.32104e-204	6	NUSAP1
CENPF.4	1.62001e-205	0.52826	0.636	0.242	2.86904e-201	6	CENPF
BIRC5.5	4.82513e-194	0.486942	0.796	0.371	8.54531e-190	6	BIRC5
AURKA.3	6.05261e-194	0.365187	0.509	0.157	1.07192e-189	6	AURKA
HMMR.2	8.3034e-193	0.391172	0.548	0.182	1.47053e-188	6	HMMR
CDCA8.5	6.40924e-188	0.428599	0.647	0.255	1.13508e-183	6	CDCA8
CDKN3.5	2.28553e-185	0.513491	0.728	0.335	4.04767e-181	6	CDKN3
KPNA2.3	4.38148e-183	0.508818	0.738	0.351	7.7596e-179	6	KPNA2
HMGB1.5	1.02309e-166	0.370035	1	0.999	1.81188e-162	6	HMGB1
CCNA2.5	2.974e-164	0.459897	0.706	0.325	5.26696e-160	6	CCNA2
CCNB2.3	5.43223e-163	0.40529	0.546	0.201	9.62049e-159	6	CCNB2
HMGB2.6	8.89003e-156	0.49355	0.915	0.612	1.57442e-151	6	HMGB2
CDK1.6	1.18892e-153	0.429017	0.682	0.307	2.10558e-149	6	CDK1
PTTG1.4	1.89582e-153	0.555781	0.963	0.872	3.35749e-149	6	PTTG1
TUBA1B.6	4.20608e-152	0.447805	1	0.979	7.44898e-148	6	TUBA1B
TUBA1C.5	3.06344e-149	0.512737	0.815	0.5	5.42535e-145	6	TUBA1C
ARL6IP1.3	5.1359e-149	0.573646	0.807	0.496	9.09567e-145	6	ARL6IP1
CKS1B.5	4.3737e-147	0.401428	0.807	0.432	7.74583e-143	6	CKS1B
CENPE.2	9.96384e-145	0.296108	0.427	0.138	1.7646e-140	6	CENPE
CEP55.4	1.4189e-141	0.391351	0.7	0.339	2.51288e-137	6	CEP55
DLGAP5.2	5.66311e-131	0.263228	0.359	0.107	1.00294e-126	6	DLGAP5
HN1.5	1.13383e-129	0.442386	0.911	0.732	2.00802e-125	6	HN1
CCL22.4	6.79754e-116	-0.90329	0.751	0.919	1.20384e-111	6	CCL22
SMARCB1.5	3.98585e-115	0.38044	0.96	0.877	7.05894e-111	6	SMARCB1
CDC25B.3	4.37378e-115	0.33041	0.569	0.262	7.74596e-111	6	CDC25B
TUBB.5	1.71332e-113	0.383417	0.956	0.753	3.03428e-109	6	TUBB
KIFC1.4	1.08424e-110	0.275359	0.431	0.165	1.92018e-106	6	KIFC1
PRC1.2	1.14983e-107	0.270183	0.476	0.195	2.03634e-103	6	PRC1
NCAPD2.4	8.95623e-104	0.273492	0.498	0.216	1.58615e-99	6	NCAPD2
RAB31.3	2.36016e-103	0.384424	0.91	0.757	4.17985e-99	6	RAB31
CKAP2.2	1.19047e-97	0.370014	0.799	0.524	2.10833e-93	6	CKAP2
OIP5.4	4.96396e-96	0.264225	0.507	0.231	8.79117e-92	6	OIP5
H2AFV.6	4.43343e-95	0.323527	0.954	0.856	7.8516e-91	6	H2AFV
STK17A.1	7.01401e-94	0.307131	0.677	0.373	1.24218e-89	6	STK17A
TROAP.4	2.66543e-92	0.26923	0.481	0.218	4.72047e-88	6	TROAP
ITGB7.1	8.45526e-91	0.352074	0.715	0.433	1.49743e-86	6	ITGB7
HIST1H4C.5	6.9182e-90	0.386985	0.945	0.883	1.22521e-85	6	HIST1H4C
CENPW.5	9.85191e-90	0.298304	0.778	0.468	1.74477e-85	6	CENPW
BUB3.3	2.68079e-88	0.343402	0.76	0.49	4.74769e-84	6	BUB3
TMPO.5	2.41152e-84	0.32876	0.801	0.521	4.2708e-80	6	TMPO
ATPIF1.4	7.2527e-84	0.315583	0.962	0.897	1.28445e-79	6	ATPIF1
RAC2.3	1.40578e-81	0.290048	0.977	0.91	2.48964e-77	6	RAC2
RPS24.5	1.21168e-77	-0.379984	1	1	2.14589e-73	6	RPS24
HP1BP3.2	2.88216e-76	0.27846	0.68	0.408	5.10431e-72	6	HP1BP3
PYCARD.3	4.68805e-72	0.309388	0.705	0.443	8.30254e-68	6	PYCARD
PHF19.4	5.3887e-71	0.329351	0.909	0.79	9.54339e-67	6	PHF19
ALOX5AP.4	1.31285e-70	0.299912	0.7	0.428	2.32506e-66	6	ALOX5AP
GPX1.3	1.46864e-69	0.300747	0.987	0.965	2.60096e-65	6	GPX1
PDLIM1.5	3.25126e-68	0.274196	0.995	0.989	5.75799e-64	6	PDLIM1
POLD4.3	9.11895e-67	0.273384	0.931	0.828	1.61497e-62	6	POLD4
RAD21.2	1.75257e-66	0.292121	0.897	0.765	3.1038e-62	6	RAD21
CALM2.3	4.02154e-62	0.306333	0.983	0.971	7.12214e-58	6	CALM2
AICDA.3	5.29187e-62	0.302951	0.685	0.442	9.37191e-58	6	AICDA
C12orf57.3	1.36074e-61	0.292057	0.938	0.891	2.40987e-57	6	C12orf57
CD79B.2	7.76706e-61	0.281132	0.786	0.561	1.37555e-56	6	CD79B
CD79A.5	4.89203e-59	0.361256	0.826	0.65	8.66379e-55	6	CD79A
CST7.4	2.58357e-58	-0.480292	0.255	0.474	4.5755e-54	6	CST7
CDK2AP2.1	2.01021e-50	0.263491	0.895	0.781	3.56008e-46	6	CDK2AP2
SQSTM1.4	2.95755e-43	-0.3859	0.871	0.939	5.23781e-39	6	SQSTM1
EIF4A1.5	3.5816e-43	-0.313215	0.604	0.723	6.34302e-39	6	EIF4A1
NMB.1	2.16298e-42	0.295918	0.604	0.404	3.83064e-38	6	NMB
HERPUD1.4	1.2164e-36	-0.304974	0.97	0.983	2.15424e-32	6	HERPUD1
CD83.4	1.64949e-33	-0.304439	0.488	0.603	2.92124e-29	6	CD83
LILRA4.4	7.81185e-29	-0.28603	0.395	0.528	1.38348e-24	6	LILRA4
CFLAR.4	3.23676e-26	-0.305149	0.706	0.767	5.7323e-22	6	CFLAR
IRF8.4	1.37561e-24	-0.324973	0.776	0.838	2.4362e-20	6	IRF8
CCL4.4	2.02342e-24	-0.443398	0.041	0.148	3.58348e-20	6	CCL4
CD1C.3	1.7816e-23	-0.291212	0.185	0.318	3.15521e-19	6	CD1C
MIR155HG.5	1.65561e-15	-0.278744	0.427	0.503	2.93208e-11	6	MIR155HG
CCL3.3	2.41225e-13	-0.397888	0.254	0.342	4.2721e-09	6	CCL3
CCL4.5	0	1.64674	0.644	0.11	0	7	CCL4
IL4I1.4	4.52021e-194	0.865065	0.72	0.258	8.0053e-190	7	IL4I1
CCL22.5	8.85965e-173	1.31992	0.979	0.9	1.56904e-168	7	CCL22
CFLAR.5	1.25837e-163	0.813456	0.953	0.751	2.22857e-159	7	CFLAR
IRF8.5	4.25345e-122	0.75108	0.958	0.825	7.53285e-118	7	IRF8
BCL2A1.5	1.22079e-119	0.509371	0.518	0.178	2.16202e-115	7	BCL2A1
CCND2.4	1.89291e-116	0.64878	0.791	0.467	3.35234e-112	7	CCND2
PRDX1.4	7.58551e-116	0.492877	1	0.99	1.34339e-111	7	PRDX1
REL.4	3.35833e-110	0.512731	0.96	0.836	5.9476e-106	7	REL
CCL3.4	2.16548e-108	1.14879	0.636	0.317	3.83506e-104	7	CCL3
LILRA4.5	9.12005e-107	0.59999	0.804	0.5	1.61516e-102	7	LILRA4
GAPDH.5	1.61956e-105	-0.384163	1	1	2.86824e-101	7	GAPDH
LY6E.6	2.72853e-95	0.624651	0.99	0.965	4.83223e-91	7	LY6E
CD1C.4	9.70658e-95	0.586099	0.625	0.288	1.71903e-90	7	CD1C
COX4I1.5	2.98784e-93	-0.344416	1	1	5.29147e-89	7	COX4I1
HSP90AB1.4	9.36426e-87	0.417885	0.999	0.973	1.65841e-82	7	HSP90AB1
MIR155HG.6	6.47526e-84	0.620653	0.76	0.481	1.14677e-79	7	MIR155HG
HMGB1.6	1.13345e-79	-0.424717	1	0.999	2.00735e-75	7	HMGB1
CD83.5	2.31622e-76	0.450101	0.825	0.58	4.10202e-72	7	CD83
APRT.3	3.50742e-70	0.392455	0.97	0.876	6.21165e-66	7	APRT
HMGB2.7	7.84628e-69	-0.567135	0.347	0.655	1.38958e-64	7	HMGB2
CCR7.3	2.28059e-68	0.466617	0.767	0.523	4.03892e-64	7	CCR7
TYMP.5	3.35514e-67	0.493123	0.726	0.486	5.94195e-63	7	TYMP
TNFRSF4.4	3.52572e-64	0.595433	0.715	0.498	6.24405e-60	7	TNFRSF4
HHEX.3	7.32124e-62	-0.455362	0.224	0.553	1.29659e-57	7	HHEX
UBE2C.6	5.08232e-61	-0.736386	0.205	0.528	9.0008e-57	7	UBE2C
C1QBP.5	1.42275e-60	0.44383	0.783	0.63	2.51969e-56	7	C1QBP
HIST1H4C.6	6.18895e-58	-0.869514	0.85	0.891	1.09606e-53	7	HIST1H4C
HSP90AA1.5	8.19926e-56	0.304331	0.999	0.99	1.45209e-51	7	HSP90AA1
LGALS1.5	1.8613e-54	-0.475539	0.972	0.977	3.29636e-50	7	LGALS1
PDLIM1.6	1.99779e-53	-0.378756	0.982	0.99	3.53808e-49	7	PDLIM1
H2AFZ.5	1.72092e-52	-0.402555	0.938	0.964	3.04775e-48	7	H2AFZ
TVP23A.3	2.07097e-52	0.339143	0.533	0.292	3.66769e-48	7	TVP23A
CKAP2.3	3.12257e-52	-0.421804	0.27	0.565	5.53007e-48	7	CKAP2
SIAH1.5	2.92001e-51	-0.423765	0.349	0.643	5.17134e-47	7	SIAH1
CALM1.3	7.11834e-51	0.340695	0.978	0.926	1.26066e-46	7	CALM1
MKI67.7	1.59056e-50	-0.4775	0.163	0.461	2.81689e-46	7	MKI67
EIF4A1.6	2.62734e-50	0.363382	0.852	0.705	4.65303e-46	7	EIF4A1
DUSP2.3	2.74193e-50	0.42009	0.69	0.484	4.85595e-46	7	DUSP2
RPL22L1.4	3.91394e-50	0.298725	0.987	0.956	6.93159e-46	7	RPL22L1
EIF5A.3	6.40138e-49	0.314818	0.978	0.919	1.13368e-44	7	EIF5A
ATF5.5	2.80221e-48	0.387995	0.838	0.65	4.96272e-44	7	ATF5
BIRC5.6	1.431e-47	-0.383681	0.142	0.425	2.53429e-43	7	BIRC5
ID3.5	1.68108e-47	-0.417333	0.866	0.92	2.97719e-43	7	ID3
TMSB4X.5	1.25773e-46	-0.284806	1	1	2.22744e-42	7	TMSB4X
NFKBID.5	9.03829e-46	0.347239	0.509	0.283	1.60068e-41	7	NFKBID
CCNA2.6	5.62839e-45	-0.358364	0.104	0.374	9.96787e-41	7	CCNA2
ORC6.4	6.70268e-45	-0.37211	0.301	0.595	1.18704e-40	7	ORC6
NCL.3	9.86482e-45	0.35138	0.961	0.904	1.74706e-40	7	NCL
H2AFV.7	1.39882e-44	-0.345391	0.743	0.872	2.47731e-40	7	H2AFV
TOP2A.7	1.46552e-44	-0.395121	0.113	0.375	2.59544e-40	7	TOP2A
NUSAP1.7	1.63966e-44	-0.391887	0.172	0.436	2.90384e-40	7	NUSAP1
HSPE1.6	1.76166e-44	0.29937	0.978	0.911	3.11991e-40	7	HSPE1
MGLL.5	1.80518e-44	0.424283	0.642	0.456	3.19697e-40	7	MGLL
PTPRE.2	4.24322e-43	0.359814	0.564	0.347	7.51474e-39	7	PTPRE
TYMS.5	7.62002e-43	-0.410758	0.525	0.743	1.3495e-38	7	TYMS
TUBA1B.7	1.15841e-42	-0.496831	0.987	0.981	2.05154e-38	7	TUBA1B
HSPD1.6	2.47189e-42	0.303924	0.859	0.751	4.37772e-38	7	HSPD1
HLA-DQA1.4	7.22892e-42	0.322475	0.905	0.817	1.28024e-37	7	HLA-DQA1
LAG3.6	3.64552e-41	0.355612	0.923	0.853	6.45622e-37	7	LAG3
MEF2C.4	1.66068e-40	-0.325016	0.45	0.711	2.94106e-36	7	MEF2C
FXYD5.5	3.66913e-40	-0.279638	0.967	0.981	6.49804e-36	7	FXYD5
TPX2.5	6.68521e-40	-0.353052	0.12	0.371	1.18395e-35	7	TPX2
STK17A.2	1.89047e-39	-0.307359	0.159	0.414	3.34802e-35	7	STK17A
RHOB.7	3.58765e-39	0.310136	0.647	0.436	6.35372e-35	7	RHOB
GTSE1.6	6.42838e-39	-0.296587	0.068	0.304	1.13847e-34	7	GTSE1
CYTIP.5	1.01122e-38	-0.340496	0.461	0.713	1.79087e-34	7	CYTIP
S100A4.4	1.44898e-38	-0.351924	0.964	0.98	2.56614e-34	7	S100A4
ATPIF1.5	2.35754e-38	-0.301893	0.804	0.908	4.17521e-34	7	ATPIF1
RAB31.4	4.54701e-38	-0.323463	0.568	0.782	8.05275e-34	7	RAB31
CLEC17A	4.44079e-37	0.289557	0.439	0.246	7.86463e-33	7	CLEC17A
CCDC85B.2	1.74863e-36	0.348454	0.766	0.642	3.09682e-32	7	CCDC85B
CST7.5	3.89414e-36	0.373188	0.648	0.444	6.89652e-32	7	CST7
TXN.5	9.93432e-36	0.283048	0.981	0.929	1.75937e-31	7	TXN
PHF19.5	1.00612e-35	-0.331085	0.644	0.81	1.78183e-31	7	PHF19
CD58.4	1.09331e-35	0.322305	0.527	0.327	1.93625e-31	7	CD58
PAK2.3	1.45728e-35	0.268861	0.862	0.748	2.58085e-31	7	PAK2
TNFRSF18.5	2.80285e-35	0.420245	0.525	0.331	4.96385e-31	7	TNFRSF18
MT2A.4	3.1115e-35	-0.53912	0.651	0.777	5.51046e-31	7	MT2A
CEP55.5	3.98677e-35	-0.297143	0.148	0.384	7.06056e-31	7	CEP55
CENPA.5	4.63934e-35	-0.36184	0.102	0.328	8.21628e-31	7	CENPA
MND1.5	5.07302e-35	-0.284353	0.123	0.358	8.98432e-31	7	MND1
CST3.5	5.54561e-35	-0.445847	0.877	0.902	9.82127e-31	7	CST3
HMGN2.7	8.08204e-35	-0.340078	0.74	0.852	1.43133e-30	7	HMGN2
NOP16.2	9.24431e-35	0.303851	0.463	0.276	1.63717e-30	7	NOP16
PNRC1.5	1.3213e-34	-0.31489	0.417	0.662	2.34003e-30	7	PNRC1
CDKN3.6	4.59729e-34	-0.314	0.148	0.383	8.14179e-30	7	CDKN3
FAM96A.4	4.92041e-34	-0.273737	0.47	0.71	8.71405e-30	7	FAM96A
ALOX5AP.5	1.17845e-33	-0.340637	0.224	0.465	2.08703e-29	7	ALOX5AP
ZFP36L1.3	1.34138e-33	0.335135	0.742	0.608	2.37559e-29	7	ZFP36L1
MAP2K3.4	1.43968e-33	0.265159	0.792	0.682	2.54968e-29	7	MAP2K3
YPEL3.2	2.2652e-32	-0.284352	0.282	0.524	4.01167e-28	7	YPEL3
CRELD2.4	2.82701e-32	-0.30626	0.288	0.526	5.00663e-28	7	CRELD2
CENPW.6	3.02994e-32	-0.284311	0.272	0.509	5.36602e-28	7	CENPW
MT1F.4	3.43412e-32	-0.340205	0.487	0.693	6.08182e-28	7	MT1F
PHEX.2	1.70077e-30	0.265863	0.635	0.454	3.01206e-26	7	PHEX
TUBB4B.6	2.24519e-30	-0.431008	0.602	0.737	3.97624e-26	7	TUBB4B
PTTG1.5	2.52586e-30	-0.373757	0.822	0.883	4.4733e-26	7	PTTG1
IKBKAP.4	2.81052e-30	-0.291702	0.233	0.452	4.97743e-26	7	IKBKAP
CARHSP1.3	4.75982e-30	-0.272061	0.709	0.848	8.42964e-26	7	CARHSP1
RRM2.6	3.32927e-29	-0.349171	0.077	0.27	5.89614e-25	7	RRM2
SNRNP25.6	4.24874e-29	-0.27915	0.457	0.671	7.52452e-25	7	SNRNP25
EVL.4	4.95103e-29	-0.276643	0.252	0.47	8.76827e-25	7	EVL
UBE2S.5	5.89208e-29	-0.407745	0.512	0.68	1.04349e-24	7	UBE2S
CENPF.5	5.93475e-29	-0.275023	0.091	0.288	1.05104e-24	7	CENPF
DDX21.1	1.05152e-28	0.280342	0.476	0.305	1.86224e-24	7	DDX21
CDK1.7	1.5781e-28	-0.289363	0.144	0.352	2.79482e-24	7	CDK1
CENPM.6	1.7331e-28	-0.271028	0.226	0.442	3.06931e-24	7	CENPM
ACP5.5	4.48392e-28	-0.303994	0.859	0.922	7.94103e-24	7	ACP5
MT1E.4	5.19813e-28	-0.394859	0.337	0.544	9.20588e-24	7	MT1E
LPXN.3	5.36774e-28	-0.285861	0.249	0.465	9.50628e-24	7	LPXN
CDC20.6	5.5107e-28	-0.305132	0.099	0.292	9.75945e-24	7	CDC20
FCRLA.6	1.68039e-27	-0.291584	0.24	0.456	2.97596e-23	7	FCRLA
PLK1.6	2.5243e-27	-0.290172	0.073	0.257	4.47053e-23	7	PLK1
MAP1LC3B.4	7.85567e-27	-0.291423	0.593	0.774	1.39124e-22	7	MAP1LC3B
MS4A1.7	1.32614e-26	0.281004	0.724	0.559	2.34859e-22	7	MS4A1
FKBP4.2	2.13097e-26	0.268679	0.559	0.396	3.77395e-22	7	FKBP4
WASF2.4	2.48709e-26	-0.271991	0.49	0.685	4.40464e-22	7	WASF2
HIST1H1B.7	2.91478e-26	-0.328128	0.113	0.306	5.16207e-22	7	HIST1H1B
BLNK.5	9.33562e-26	0.274066	0.96	0.924	1.65334e-21	7	BLNK
TUBB.6	1.3685e-25	-0.345297	0.668	0.777	2.42362e-21	7	TUBB
WWC3.4	3.63035e-25	-0.292324	0.636	0.779	6.42934e-21	7	WWC3
AICDA.4	7.60394e-25	-0.290819	0.272	0.475	1.34666e-20	7	AICDA
ZMIZ1.5	3.40717e-24	0.27488	0.639	0.514	6.0341e-20	7	ZMIZ1
CCNB1.7	2.67766e-22	-0.276855	0.113	0.283	4.74213e-18	7	CCNB1
TMEM106C.6	3.66209e-22	-0.28177	0.337	0.515	6.48556e-18	7	TMEM106C
LGALS3.3	4.73592e-20	-0.298339	0.967	0.967	8.38732e-16	7	LGALS3
MYL9.5	2.19831e-17	-0.26524	0.209	0.365	3.8932e-13	7	MYL9
CKS2.4	2.43789e-16	-0.345931	0.856	0.879	4.3175e-12	7	CKS2
CD79A.6	3.95202e-16	-0.318459	0.524	0.674	6.99903e-12	7	CD79A
MT1G.5	1.96013e-12	-0.377903	0.205	0.321	3.47139e-08	7	MT1G
CENPA.6	3.07179e-298	0.904762	0.951	0.288	5.44013e-294	8	CENPA
UBE2C.7	1.43759e-274	1.19135	0.996	0.489	2.54597e-270	8	UBE2C
PLK1.7	2.5247e-269	0.738994	0.856	0.22	4.47124e-265	8	PLK1
CKS2.5	1.16998e-241	1.05729	1	0.872	2.07204e-237	8	CKS2
CDC20.7	1.55627e-222	0.709984	0.84	0.257	2.75615e-218	8	CDC20
CENPF.6	8.29768e-215	0.664479	0.825	0.253	1.46952e-210	8	CENPF
UBE2S.6	4.23992e-193	0.858249	0.981	0.657	7.50889e-189	8	UBE2S
TPX2.6	2.21674e-189	0.691879	0.877	0.334	3.92585e-185	8	TPX2
ASPM.5	1.4067e-180	0.543193	0.761	0.231	2.49126e-176	8	ASPM
BIRC5.7	2.67937e-174	0.652016	0.922	0.387	4.74517e-170	8	BIRC5
TOP2A.8	3.31787e-174	0.643033	0.879	0.338	5.87595e-170	8	TOP2A
KPNA2.5	2.60627e-165	0.630284	0.881	0.364	4.61571e-161	8	KPNA2
CCNB1.8	3.43913e-163	0.553395	0.78	0.251	6.09071e-159	8	CCNB1
CCNA2.7	2.15096e-135	0.537716	0.825	0.339	3.80936e-131	8	CCNA2
MKI67.8	2.4937e-134	0.615961	0.901	0.425	4.41635e-130	8	MKI67
DEPDC1.2	3.58618e-129	0.291965	0.409	0.087	6.35113e-125	8	DEPDC1
HMMR.4	4.68333e-128	0.408921	0.627	0.196	8.29418e-124	8	HMMR
CDKN3.7	1.16105e-127	0.521991	0.826	0.35	2.05622e-123	8	CDKN3
HN1.6	2.91541e-127	0.590957	0.972	0.738	5.16319e-123	8	HN1
AURKA.5	8.83567e-127	0.387363	0.58	0.171	1.5648e-122	8	AURKA
CENPE.4	9.44819e-125	0.337948	0.537	0.148	1.67327e-120	8	CENPE
HSPA12B.3	5.57393e-124	0.304336	0.403	0.088	9.87142e-120	8	HSPA12B
ARL6IP1.5	1.0832e-121	0.591186	0.916	0.506	1.91834e-117	8	ARL6IP1
TUBA1C.7	1.91246e-121	0.581464	0.907	0.511	3.38697e-117	8	TUBA1C
NUSAP1.8	1.51815e-120	0.530733	0.86	0.403	2.68864e-116	8	NUSAP1
CDCA3.8	4.71614e-114	0.404549	0.66	0.232	8.35229e-110	8	CDCA3
IFITM10.1	2.79844e-113	0.347414	0.485	0.132	4.95604e-109	8	IFITM10
GTSE1.7	4.61652e-112	0.400623	0.728	0.272	8.17585e-108	8	GTSE1
CDCA8.7	2.65255e-111	0.43551	0.701	0.272	4.69766e-107	8	CDCA8
CDK1.8	4.997e-111	0.463041	0.782	0.321	8.84968e-107	8	CDK1
KNSTRN.4	4.45851e-108	0.352803	0.562	0.181	7.89603e-104	8	KNSTRN
CCNB2.5	9.20936e-108	0.375707	0.627	0.215	1.63098e-103	8	CCNB2
DLGAP5.4	1.28632e-107	0.285616	0.444	0.116	2.27806e-103	8	DLGAP5
PRR11.3	1.45033e-102	0.290464	0.444	0.121	2.56854e-98	8	PRR11
PTTG1.6	1.53734e-98	0.504164	0.979	0.876	2.72262e-94	8	PTTG1
PIF1.1	2.17172e-95	0.289654	0.407	0.11	3.84611e-91	8	PIF1
KIF14.4	8.96604e-92	0.266927	0.418	0.117	1.58789e-87	8	KIF14
CALM2.5	7.86578e-89	0.46027	0.996	0.971	1.39303e-84	8	CALM2
CDC25B.5	8.21263e-88	0.369368	0.657	0.274	1.45446e-83	8	CDC25B
KIF2C.5	5.48629e-85	0.292918	0.487	0.161	9.71621e-81	8	KIF2C
CKAP2.4	1.40623e-82	0.461169	0.881	0.534	2.49043e-78	8	CKAP2
GPX1.5	1.90844e-82	0.493735	0.998	0.966	3.37984e-78	8	GPX1
CEP55.6	6.21552e-82	0.420933	0.733	0.356	1.10077e-77	8	CEP55
CKS1B.7	3.22611e-81	0.423155	0.83	0.45	5.71343e-77	8	CKS1B
FTH1.4	1.6905e-77	0.320979	1	1	2.99388e-73	8	FTH1
RARRES2.4	3.31471e-77	0.471044	0.994	0.962	5.87035e-73	8	RARRES2
DNASE1L3.1	4.06086e-77	0.343395	0.496	0.18	7.19178e-73	8	DNASE1L3
PTPRN2.5	3.21149e-75	0.277294	0.399	0.123	5.68754e-71	8	PTPRN2
TMSB4X.6	8.48917e-75	0.333811	1	1	1.50343e-70	8	TMSB4X
ACP5.6	1.105e-74	0.448088	0.983	0.916	1.95696e-70	8	ACP5
ARL2BP.6	2.31131e-74	0.413275	0.924	0.71	4.09333e-70	8	ARL2BP
TROAP.6	1.98282e-70	0.290136	0.563	0.227	3.51157e-66	8	TROAP
OIP5.6	8.13323e-68	0.283872	0.576	0.241	1.44039e-63	8	OIP5
LAG3.7	2.52666e-67	-0.633379	0.631	0.867	4.47472e-63	8	LAG3
AURKB.7	7.41147e-67	0.273806	0.519	0.203	1.31257e-62	8	AURKB
TUBB4B.7	1.12114e-66	0.414343	0.957	0.72	1.98553e-62	8	TUBB4B
TCL1A.5	1.32016e-66	0.769948	0.925	0.807	2.338e-62	8	TCL1A
NCAPH.6	1.97561e-65	0.276453	0.511	0.203	3.49881e-61	8	NCAPH
LGALS1.6	2.19385e-65	0.461562	0.998	0.976	3.88531e-61	8	LGALS1
HMGB2.8	1.57231e-64	0.426552	0.903	0.627	2.78456e-60	8	HMGB2
CST3.6	1.78146e-64	0.502697	0.974	0.898	3.15497e-60	8	CST3
TUBA1B.8	5.30544e-64	0.397534	1	0.98	9.39593e-60	8	TUBA1B
MZT1.5	5.21755e-59	0.382627	0.854	0.586	9.24028e-55	8	MZT1
KIAA0226L.5	1.08618e-58	0.379413	0.951	0.815	1.92362e-54	8	KIAA0226L
SHCBP1.5	1.78675e-58	0.314603	0.608	0.289	3.16433e-54	8	SHCBP1
SYK.4	4.18617e-58	0.387819	0.907	0.681	7.41371e-54	8	SYK
DTYMK.7	6.86904e-58	0.339692	0.795	0.449	1.21651e-53	8	DTYMK
TUBB2A.5	7.13745e-58	0.286824	0.55	0.243	1.26404e-53	8	TUBB2A
CENPN.5	1.06145e-57	0.315096	0.715	0.376	1.87982e-53	8	CENPN
BCL2L12.6	1.64627e-56	0.299825	0.687	0.361	2.91555e-52	8	BCL2L12
SPI1.1	1.73823e-56	0.332718	0.735	0.416	3.07841e-52	8	SPI1
SEC61B.7	1.90412e-56	0.358201	1	0.999	3.3722e-52	8	SEC61B
MZT2B.6	1.2408e-55	0.332769	0.965	0.875	2.19746e-51	8	MZT2B
AMICA1	5.74194e-52	0.294233	0.569	0.273	1.0169e-47	8	AMICA1
FCER1G.2	3.17567e-51	0.345765	0.476	0.208	5.62411e-47	8	FCER1G
SMAP1.4	3.53872e-48	0.332284	0.881	0.652	6.26707e-44	8	SMAP1
DHRS9.3	8.29186e-47	0.310288	0.509	0.236	1.46849e-42	8	DHRS9
HLA-DRB1.6	8.39912e-47	-0.404436	0.985	0.996	1.48748e-42	8	HLA-DRB1
CENPW.7	2.30624e-46	0.296142	0.8	0.483	4.08436e-42	8	CENPW
TUBB.7	4.57188e-46	0.32402	0.957	0.763	8.0968e-42	8	TUBB
ID3.6	5.81238e-46	0.331332	0.961	0.915	1.02937e-41	8	ID3
H2AFZ.6	1.59157e-45	0.283773	0.991	0.961	2.81867e-41	8	H2AFZ
CDK2AP2.3	2.12622e-45	0.331361	0.924	0.785	3.76554e-41	8	CDK2AP2
COTL1.6	3.1826e-45	0.320787	0.931	0.792	5.63638e-41	8	COTL1
ZNF706.3	2.88754e-43	0.271351	0.994	0.971	5.11384e-39	8	ZNF706
FTL.4	3.81489e-43	0.29303	1	1	6.75617e-39	8	FTL
LCK.7	4.43514e-43	0.328509	0.907	0.742	7.85463e-39	8	LCK
RGS10.6	1.21769e-42	0.280511	0.996	0.977	2.15654e-38	8	RGS10
HIST1H4C.7	5.10013e-42	0.39178	0.957	0.886	9.03232e-38	8	HIST1H4C
SNRNP25.7	7.34413e-42	0.295454	0.886	0.649	1.30065e-37	8	SNRNP25
RRBP1.3	9.27813e-42	0.289376	0.737	0.45	1.64316e-37	8	RRBP1
RNF175.2	4.8811e-40	0.297515	0.655	0.385	8.64443e-36	8	RNF175
MT1F.5	7.06452e-39	0.324993	0.873	0.674	1.25113e-34	8	MT1F
TMPO.7	8.57909e-38	0.282801	0.81	0.535	1.51936e-33	8	TMPO
UBC.4	2.7599e-37	-0.418714	0.718	0.872	4.88778e-33	8	UBC
NUCKS1.6	4.69687e-37	0.275995	0.914	0.718	8.31815e-33	8	NUCKS1
MYCBP2.4	5.65598e-36	0.279435	0.821	0.567	1.00167e-31	8	MYCBP2
IL32.6	7.29828e-36	0.303954	0.963	0.888	1.29253e-31	8	IL32
CD7.5	1.02422e-35	-0.503896	0.521	0.759	1.8139e-31	8	CD7
EIF4A1.7	4.89717e-34	-0.380664	0.526	0.721	8.67288e-30	8	EIF4A1
SERPING1.5	2.88105e-33	0.316671	0.776	0.544	5.10234e-29	8	SERPING1
CD79A.7	1.3575e-31	-0.53606	0.461	0.675	2.40413e-27	8	CD79A
HLA-DRA.6	2.28967e-31	-0.301943	0.996	0.996	4.05501e-27	8	HLA-DRA
SSR4.7	2.83604e-31	-0.36307	0.873	0.943	5.02262e-27	8	SSR4
CD99.1	2.37227e-29	0.267857	0.899	0.784	4.20129e-25	8	CD99
CTSZ.3	5.48486e-28	0.303551	0.864	0.754	9.71368e-24	8	CTSZ
CCR7.4	5.54888e-28	-0.418799	0.343	0.545	9.82706e-24	8	CCR7
MS4A1.8	2.80361e-27	-0.437833	0.388	0.576	4.9652e-23	8	MS4A1
PRKCDBP.5	3.34347e-27	0.409618	0.509	0.307	5.92129e-23	8	PRKCDBP
RCSD1.4	6.98535e-27	0.270852	0.8	0.607	1.23711e-22	8	RCSD1
LY6E.7	3.23571e-25	-0.397665	0.95	0.967	5.73044e-21	8	LY6E
HLA-DQA1.5	3.73147e-25	-0.30284	0.677	0.828	6.60844e-21	8	HLA-DQA1
TMBIM6.2	4.65697e-25	-0.305306	0.513	0.682	8.2475e-21	8	TMBIM6
NCL.4	1.42945e-24	-0.306887	0.819	0.911	2.53156e-20	8	NCL
CFLAR.6	1.7071e-24	-0.365158	0.621	0.768	3.02327e-20	8	CFLAR
HCST.7	3.64971e-24	-0.389797	0.461	0.624	6.46364e-20	8	HCST
HLA-DRB5.6	2.21465e-23	-0.291849	0.847	0.918	3.92214e-19	8	HLA-DRB5
LITAF.5	5.81468e-23	-0.269664	0.769	0.875	1.02978e-18	8	LITAF
CRYM.8	1.05288e-22	-0.419773	0.3	0.489	1.86465e-18	8	CRYM
SQSTM1.5	1.6692e-22	-0.387249	0.853	0.937	2.95615e-18	8	SQSTM1
AC006129.4.6	2.09983e-22	-0.376927	0.756	0.884	3.7188e-18	8	AC006129.4
APOBEC3G.2	6.23109e-22	-0.297203	0.438	0.594	1.10353e-17	8	APOBEC3G
CYBA.7	1.05325e-21	-0.277512	0.864	0.922	1.8653e-17	8	CYBA
HSP90AB1.5	1.50864e-21	-0.281602	0.955	0.975	2.6718e-17	8	HSP90AB1
TYMP.6	7.24538e-21	-0.366462	0.347	0.506	1.28316e-16	8	TYMP
RENBP.6	1.29284e-20	-0.297378	0.338	0.507	2.28962e-16	8	RENBP
C12orf57.4	3.86581e-20	-0.287445	0.8	0.9	6.84634e-16	8	C12orf57
CXCR4.5	3.56088e-19	-0.336723	0.472	0.617	6.30633e-15	8	CXCR4
NMB.3	2.51186e-18	0.281663	0.597	0.414	4.44851e-14	8	NMB
ARID5B.4	3.14279e-18	-0.326809	0.448	0.579	5.56588e-14	8	ARID5B
JUNB.5	3.44779e-18	-0.375106	0.33	0.483	6.10603e-14	8	JUNB
SRSF7.2	7.82007e-18	-0.28652	0.606	0.72	1.38493e-13	8	SRSF7
HSPB1.2	1.16046e-16	-0.397801	0.886	0.944	2.05518e-12	8	HSPB1
RANBP1.7	4.58086e-16	-0.263957	0.901	0.922	8.11269e-12	8	RANBP1
DUT.7	4.7311e-15	-0.269316	0.737	0.794	8.37878e-11	8	DUT
SLC3A2.3	2.4261e-14	-0.356112	0.455	0.558	4.29662e-10	8	SLC3A2
CCND2.5	6.84862e-13	-0.270294	0.368	0.489	1.21289e-08	8	CCND2
CCL3.5	3.33468e-12	-0.480135	0.216	0.34	5.90572e-08	8	CCL3
DUSP2.4	5.06953e-12	-0.272695	0.396	0.5	8.97813e-08	8	DUSP2
RHOB.8	1.50708e-10	-0.290715	0.354	0.451	2.66904e-06	8	RHOB
ATF5.6	6.55173e-10	-0.281844	0.56	0.665	1.16031e-05	8	ATF5
PMAIP1.4	1.04817e-08	-0.318413	0.429	0.505	0.000185631	8	PMAIP1
MALAT1.5	8.29569e-228	-1.51788	0.996	0.998	1.46917e-223	9	MALAT1
RPS27A.5	3.05934e-224	0.665554	1	1	5.4181e-220	9	RPS27A
RPS23.2	1.88738e-222	0.629016	1	1	3.34255e-218	9	RPS23
RPS3A.4	5.01573e-215	0.739997	1	1	8.88285e-211	9	RPS3A
RPS18.3	2.8243e-206	0.680198	1	1	5.00184e-202	9	RPS18
SYNGR2.1	2.19581e-203	-0.916079	0.996	0.998	3.88878e-199	9	SYNGR2
RPL8.3	4.72952e-203	0.499818	1	1	8.37597e-199	9	RPL8
RPS12.5	4.81529e-189	0.645699	1	1	8.52789e-185	9	RPS12
RPS24.8	2.61782e-186	0.801564	1	1	4.63616e-182	9	RPS24
RPS15A.3	1.15765e-184	0.556084	1	1	2.05021e-180	9	RPS15A
RPL30.3	1.01392e-182	0.487006	1	1	1.79565e-178	9	RPL30
RBM3.6	9.32206e-180	0.930304	0.998	0.812	1.65094e-175	9	RBM3
RPLP2.1	1.76811e-177	0.502915	1	1	3.13133e-173	9	RPLP2
H3F3A.7	8.09782e-175	-0.730689	0.991	0.999	1.43412e-170	9	H3F3A
RPL32.2	8.55291e-175	0.536976	1	1	1.51472e-170	9	RPL32
RPL7.1	1.36671e-174	0.673931	1	0.996	2.42044e-170	9	RPL7
RPS5.3	1.38301e-172	0.55061	1	1	2.44932e-168	9	RPS5
RPL18A.2	1.63546e-171	0.556418	1	1	2.89639e-167	9	RPL18A
RPS6.3	1.40609e-167	0.569695	1	0.999	2.49018e-163	9	RPS6
MIF.4	6.1519e-166	0.652288	1	0.999	1.0895e-161	9	MIF
RPL35.6	1.48868e-164	0.558527	1	1	2.63644e-160	9	RPL35
RPS13.2	6.43225e-163	0.531459	1	1	1.13915e-158	9	RPS13
NACA.5	1.10713e-160	0.650163	1	0.996	1.96073e-156	9	NACA
RPL21.4	5.5794e-160	0.851191	0.996	0.936	9.88111e-156	9	RPL21
PPIA.5	9.31372e-159	0.558375	1	1	1.64946e-154	9	PPIA
RPS19.3	1.82933e-155	0.451534	1	1	3.23975e-151	9	RPS19
GAPDH.6	3.1949e-153	0.529994	1	1	5.65817e-149	9	GAPDH
RPL26.5	2.05447e-150	0.609418	1	0.998	3.63846e-146	9	RPL26
RPL11.4	3.6631e-150	0.470834	1	1	6.48734e-146	9	RPL11
RPL12.3	6.19993e-149	0.506588	1	1	1.09801e-144	9	RPL12
RPL9.1	7.36446e-149	0.519567	1	1	1.30425e-144	9	RPL9
NPM1.4	6.27058e-148	0.728935	1	0.988	1.11052e-143	9	NPM1
RPL39.1	1.55037e-147	0.588242	1	1	2.7457e-143	9	RPL39
MT-CYB.4	8.66767e-146	-0.769911	0.998	0.998	1.53504e-141	9	MT-CYB
MT-CO1.3	1.56019e-145	-0.752297	0.998	1	2.7631e-141	9	MT-CO1
EEF1B2.5	2.63614e-143	0.579913	1	0.995	4.6686e-139	9	EEF1B2
RPL36.2	2.9865e-142	0.518095	1	1	5.28908e-138	9	RPL36
RPL13	9.19935e-142	0.395915	1	1	1.6292e-137	9	RPL13
RPS15.1	2.18576e-141	0.485371	1	1	3.87098e-137	9	RPS15
UBA52.3	2.35866e-139	0.492409	1	1	4.17719e-135	9	UBA52
RPL10.3	1.10699e-137	0.450782	1	1	1.96048e-133	9	RPL10
DYNLL1.3	1.30948e-137	-0.683541	0.991	0.992	2.31908e-133	9	DYNLL1
RPL37.1	6.6187e-136	0.472052	1	1	1.17217e-131	9	RPL37
RPL35A.4	1.58188e-134	0.50098	1	0.999	2.8015e-130	9	RPL35A
RPS28.4	2.72751e-133	0.475333	1	1	4.83042e-129	9	RPS28
RPS14.2	5.72283e-133	0.378287	1	1	1.01351e-128	9	RPS14
RPL34.4	8.38164e-131	0.533292	1	0.998	1.48439e-126	9	RPL34
RPL5.2	2.84764e-129	0.48137	1	1	5.04316e-125	9	RPL5
MT-CO3.5	8.30699e-129	-0.765899	0.998	0.999	1.47117e-124	9	MT-CO3
RPL22.4	1.11785e-126	0.589414	1	0.986	1.97972e-122	9	RPL22
CALM2.6	4.99652e-126	-0.732743	0.955	0.973	8.84884e-122	9	CALM2
ZNF706.4	4.66889e-124	-0.628006	0.974	0.972	8.26861e-120	9	ZNF706
ENO1.6	2.89466e-123	0.713735	0.974	0.749	5.12644e-119	9	ENO1
TESC.3	2.09219e-120	-0.625321	0.998	0.996	3.70527e-116	9	TESC
H3F3B.4	9.17937e-120	-0.661639	0.989	0.994	1.62567e-115	9	H3F3B
RPL10A.2	1.28714e-119	0.452106	1	1	2.27953e-115	9	RPL10A
RPS27.6	4.77333e-119	0.509107	1	1	8.45357e-115	9	RPS27
RPS7.1	4.2262e-118	0.367094	1	1	7.48459e-114	9	RPS7
PSME2.6	1.29992e-116	0.667095	0.991	0.855	2.30215e-112	9	PSME2
BTF3.1	5.71223e-114	0.481421	1	0.997	1.01164e-109	9	BTF3
RPL37A.2	8.90481e-114	0.436542	1	1	1.57704e-109	9	RPL37A
HERPUD1.6	2.19458e-112	-0.717106	0.989	0.981	3.8866e-108	9	HERPUD1
RANBP1.8	3.71631e-111	0.638787	1	0.918	6.58159e-107	9	RANBP1
ID3.7	4.87573e-111	-0.799561	0.909	0.917	8.63491e-107	9	ID3
EIF5A.5	2.57406e-110	0.645371	1	0.919	4.55866e-106	9	EIF5A
LDHB.3	8.93518e-109	0.675462	0.985	0.794	1.58242e-104	9	LDHB
RPL3.3	6.8177e-108	0.407692	1	1	1.20741e-103	9	RPL3
RPL24.2	8.05143e-108	0.398537	1	1	1.42591e-103	9	RPL24
NME1-NME2.7	1.22555e-107	0.534758	1	0.986	2.17044e-103	9	NME1-NME2
RPS8.4	4.60609e-106	0.333686	1	1	8.15738e-102	9	RPS8
TCF4.3	2.39784e-105	-0.622291	0.894	0.908	4.24658e-101	9	TCF4	**
RPL29.1	2.872e-105	0.401353	1	1	5.08631e-101	9	RPL29
RPS25.2	5.04393e-105	0.438355	1	0.998	8.93279e-101	9	RPS25
C19orf43.4	6.35686e-105	-0.556852	0.935	0.945	1.1258e-100	9	C19orf43
ZFP36L2.3	2.17283e-102	-0.726369	0.056	0.61	3.84808e-98	9	ZFP36L2
ZFP36.5	1.61762e-101	-0.753672	0.045	0.596	2.86481e-97	9	ZFP36
RPL28.4	8.36192e-101	0.351698	1	1	1.4809e-96	9	RPL28
RPL6.1	8.33257e-99	0.430505	1	0.999	1.4757e-94	9	RPL6
MT-ND1.5	5.66777e-97	-0.547585	1	0.997	1.00376e-92	9	MT-ND1
SRGN.2	1.22399e-95	-0.556301	0.989	0.995	2.16769e-91	9	SRGN
RPS9.1	1.39001e-94	0.371139	1	1	2.4617e-90	9	RPS9
EIF4A1.8	4.91988e-94	0.628681	0.952	0.703	8.7131e-90	9	EIF4A1
TMEM66.1	3.17525e-92	-0.617141	0.1	0.621	5.62337e-88	9	TMEM66
ACP5.7	6.27552e-92	-0.72997	0.939	0.918	1.11139e-87	9	ACP5
RPL17.3	3.33536e-91	0.414399	1	0.999	5.90692e-87	9	RPL17
ARID5B.5	4.93444e-91	-0.722401	0.076	0.593	8.7389e-87	9	ARID5B
TPM2.6	6.27133e-91	0.580476	0.998	0.803	1.11065e-86	9	TPM2
RPLP1.5	1.89062e-90	0.31054	1	1	3.34828e-86	9	RPLP1
HMOX1.3	5.93187e-90	-0.687164	0.041	0.554	1.05053e-85	9	HMOX1
TPI1.6	1.41684e-89	0.471615	1	0.996	2.50923e-85	9	TPI1
RPL14.2	1.14059e-88	0.38359	1	1	2.01998e-84	9	RPL14
RPL27.2	2.07812e-88	0.415929	0.998	0.998	3.68036e-84	9	RPL27
GABARAP.3	3.16848e-87	-0.516092	0.974	0.977	5.61137e-83	9	GABARAP
RPL31.4	1.0223e-86	0.446301	1	0.986	1.81049e-82	9	RPL31
GNB2L1.4	2.70249e-86	0.339427	1	1	4.78612e-82	9	GNB2L1
RPLP0.7	1.11093e-85	0.345158	1	1	1.96747e-81	9	RPLP0
ARF6.2	1.23499e-84	-0.601303	0.056	0.545	2.18717e-80	9	ARF6
RARRES2.5	1.4596e-83	-0.749172	0.968	0.963	2.58494e-79	9	RARRES2
MYCBP2.5	5.57581e-82	-0.584118	0.102	0.595	9.87475e-78	9	MYCBP2
RPL19.1	1.59336e-81	0.299049	1	1	2.82185e-77	9	RPL19
CXorf21.4	2.54203e-81	-0.599218	0.065	0.551	4.50194e-77	9	CXorf21
PPP1R15A.7	2.85221e-81	-0.687507	0.078	0.569	5.05127e-77	9	PPP1R15A
LINC00996.5	5.81891e-81	-0.641594	0.089	0.581	1.03053e-76	9	LINC00996
YPEL3.4	1.06518e-80	-0.601177	0.052	0.529	1.88644e-76	9	YPEL3
RPS3.5	1.07867e-80	0.310827	1	1	1.91032e-76	9	RPS3
HIST1H4C.8	1.1374e-80	-1.28726	0.903	0.888	2.01433e-76	9	HIST1H4C
RPL13A.2	8.00552e-80	0.357802	1	1	1.41778e-75	9	RPL13A
RPL23A.2	1.22768e-79	0.355311	1	1	2.17423e-75	9	RPL23A
RPS16	4.68447e-78	0.297377	1	1	8.29619e-74	9	RPS16
TMSB10.6	5.83576e-78	0.376685	1	1	1.03351e-73	9	TMSB10
ZMIZ1.6	2.96747e-77	-0.614737	0.067	0.537	5.25538e-73	9	ZMIZ1
CXXC5.5	3.64234e-77	-0.564932	0.074	0.55	6.45058e-73	9	CXXC5
FABP5.8	6.81632e-77	0.526282	1	0.976	1.20717e-72	9	FABP5
HHEX.5	1.72195e-75	-0.610024	0.084	0.552	3.04958e-71	9	HHEX
RSRC2.1	2.40647e-75	-0.564101	0.058	0.524	4.26186e-71	9	RSRC2
BTG1.5	3.56225e-75	-0.631795	0.896	0.862	6.30875e-71	9	BTG1
EIF3E.5	4.71767e-75	0.512064	0.97	0.756	8.355e-71	9	EIF3E
SEC62.1	1.18756e-74	-0.552121	0.188	0.639	2.10317e-70	9	SEC62
SON.1	1.38922e-74	-0.528234	0.091	0.561	2.4603e-70	9	SON
PKM.3	1.78679e-74	0.534964	0.987	0.882	3.16441e-70	9	PKM
MT-CO2.6	6.36915e-74	-0.445919	1	1	1.12798e-69	9	MT-CO2
AKAP13.3	4.68651e-73	-0.529572	0.045	0.496	8.2998e-69	9	AKAP13
RPL4.1	4.70284e-73	0.378342	1	0.998	8.32872e-69	9	RPL4
HNRNPA1.3	1.36089e-72	0.440693	1	0.973	2.41014e-68	9	HNRNPA1
RPSA.5	1.54635e-72	0.370632	1	0.998	2.73858e-68	9	RPSA
RPS10.4	2.01619e-72	0.339629	1	0.999	3.57067e-68	9	RPS10
CD79B.5	3.65349e-72	-0.564242	0.13	0.598	6.47033e-68	9	CD79B
STK4.2	1.49067e-71	-0.533133	0.104	0.559	2.63997e-67	9	STK4
CCR7.5	2.29819e-71	-0.659751	0.1	0.553	4.0701e-67	9	CCR7
RAN.7	5.311e-71	0.447452	1	0.984	9.40577e-67	9	RAN
DUSP2.5	6.31044e-71	-0.600602	0.065	0.512	1.11758e-66	9	DUSP2
RPL15.2	2.06763e-70	0.310007	1	1	3.66177e-66	9	RPL15
TUBA1C.8	5.32249e-70	-0.590755	0.091	0.544	9.42613e-66	9	TUBA1C
CFL1.3	7.58732e-70	0.345867	1	1	1.34371e-65	9	CFL1
MTSS1.5	1.22387e-69	-0.571851	0.089	0.54	2.16748e-65	9	MTSS1
TMEM138.4	3.96473e-69	-0.555359	0.082	0.518	7.02155e-65	9	TMEM138
MRPL18.6	8.15605e-69	-0.527595	0.1	0.55	1.44444e-64	9	MRPL18
AQP3.5	1.07422e-68	-0.63311	0.193	0.606	1.90244e-64	9	AQP3
CCDC107.2	1.65994e-68	-0.499003	0.084	0.532	2.93975e-64	9	CCDC107
CRYM.9	2.08615e-68	-0.795757	0.058	0.497	3.69458e-64	9	CRYM
AHSA1.5	3.94864e-68	-0.534588	0.128	0.579	6.99304e-64	9	AHSA1
TYROBP.6	1.09107e-67	-0.570869	0.955	0.949	1.93228e-63	9	TYROBP
RPS21.2	3.03729e-67	0.353137	1	1	5.37905e-63	9	RPS21
SUB1.4	3.32222e-67	0.453429	1	0.992	5.88366e-63	9	SUB1
TMEM70.3	6.46972e-67	-0.516618	0.132	0.581	1.14579e-62	9	TMEM70
SDF2L1.4	8.67539e-66	-0.585399	0.169	0.602	1.53641e-61	9	SDF2L1
SRSF5.2	8.70244e-66	-0.484791	0.106	0.554	1.5412e-61	9	SRSF5
VIMP.3	1.03381e-65	-0.509758	0.095	0.533	1.83088e-61	9	VIMP
CD83.7	1.16516e-65	-0.606863	0.197	0.608	2.0635e-61	9	CD83
RPL27A.1	1.26704e-65	0.367246	1	0.999	2.24393e-61	9	RPL27A
CRELD2.5	1.41503e-65	-0.562334	0.095	0.53	2.50601e-61	9	CRELD2
ORAI2.3	1.6882e-65	-0.499628	0.039	0.459	2.98979e-61	9	ORAI2
HSPH1.3	2.33051e-65	-0.573065	0.16	0.599	4.12734e-61	9	HSPH1
REPIN1.3	3.94037e-65	-0.497391	0.078	0.503	6.97839e-61	9	REPIN1
RHOB.9	6.59462e-65	-0.607278	0.043	0.463	1.16791e-60	9	RHOB
PRDX6.5	7.22251e-65	0.463101	0.991	0.912	1.27911e-60	9	PRDX6
RPL38.2	1.11249e-64	0.439029	0.994	0.973	1.97022e-60	9	RPL38
KRAS.5	7.75047e-64	-0.513202	0.173	0.619	1.37261e-59	9	KRAS
ASB2.3	2.27324e-63	-0.50966	0.071	0.493	4.0259e-59	9	ASB2
AC006129.4.7	2.59885e-63	-0.705382	0.926	0.876	4.60256e-59	9	AC006129.4
VDAC1.5	3.02209e-63	0.423774	0.996	0.91	5.35212e-59	9	VDAC1
TCTN3.4	3.4926e-63	-0.492013	0.082	0.5	6.1854e-59	9	TCTN3
ZBTB38.1	4.1951e-63	-0.49783	0.056	0.469	7.42953e-59	9	ZBTB38
PTPN7.2	5.97707e-63	-0.470148	0.093	0.521	1.05854e-58	9	PTPN7
NFKBIA.7	6.93233e-63	-0.565036	0.074	0.489	1.22772e-58	9	NFKBIA
BATF.4	1.70625e-62	-0.532331	0.165	0.597	3.02176e-58	9	BATF
MT-ND4L.4	1.7985e-62	-0.39716	1	0.998	3.18515e-58	9	MT-ND4L
MIF4GD.4	1.85985e-62	-0.498808	0.123	0.553	3.2938e-58	9	MIF4GD
POP7.4	1.24288e-61	-0.463288	0.113	0.531	2.20115e-57	9	POP7
CARHSP1.4	2.81465e-61	-0.498364	0.846	0.84	4.98474e-57	9	CARHSP1
HVCN1.4	2.8868e-61	-0.555477	0.84	0.826	5.11253e-57	9	HVCN1
CHD4.5	3.21313e-61	-0.469469	0.082	0.499	5.69045e-57	9	CHD4
SPIB	9.69872e-61	-0.465664	0.056	0.461	1.71764e-56	9	SPIB
C1orf186.5	1.22867e-60	-0.502233	0.061	0.472	2.17597e-56	9	C1orf186
JAK1.1	1.58754e-60	-0.448606	0.097	0.523	2.81154e-56	9	JAK1
TAF7	1.81056e-60	-0.459625	0.058	0.46	3.20651e-56	9	TAF7
RGCC	1.84626e-60	-0.479851	0.128	0.559	3.26973e-56	9	RGCC
PTPRCAP.9	2.05466e-60	-0.640468	0.898	0.86	3.6388e-56	9	PTPRCAP
RNF130.3	2.09998e-60	-0.496833	0.117	0.543	3.71906e-56	9	RNF130
MRPL27.3	2.3441e-60	-0.445934	0.117	0.546	4.15141e-56	9	MRPL27
RP11-38J22.6.5	3.16456e-60	-0.51607	0.143	0.574	5.60443e-56	9	RP11-38J22.6
BTG2.3	4.18682e-60	-0.505598	0.056	0.456	7.41486e-56	9	BTG2
LPIN1.5	5.54814e-60	-0.491224	0.05	0.447	9.82576e-56	9	LPIN1
KLF6.5	5.82213e-60	-0.581112	0.065	0.473	1.0311e-55	9	KLF6
BRD2.3	5.87317e-60	-0.47379	0.1	0.519	1.04014e-55	9	BRD2
SPI1.2	7.62099e-60	-0.452015	0.043	0.444	1.34968e-55	9	SPI1
TMEM179B	8.27681e-60	-0.444906	0.115	0.54	1.46582e-55	9	TMEM179B
ANKRD12.1	9.43848e-60	-0.45722	0.076	0.479	1.67155e-55	9	ANKRD12
TNFAIP8.4	9.49154e-60	-0.496722	0.134	0.559	1.68095e-55	9	TNFAIP8
RHOH	1.09707e-59	-0.46117	0.071	0.474	1.94291e-55	9	RHOH
RPL36A.1	1.14762e-59	0.481045	0.963	0.795	2.03243e-55	9	RPL36A
RCSD1.5	1.15588e-59	-0.533231	0.26	0.628	2.04707e-55	9	RCSD1
SEPHS2.3	1.29292e-59	-0.452548	0.067	0.469	2.28975e-55	9	SEPHS2
SNRPF.4	1.69947e-59	0.44624	0.948	0.767	3.00976e-55	9	SNRPF
NDNL2.4	2.57533e-59	-0.505443	0.071	0.473	4.56092e-55	9	NDNL2
DDB2.1	9.02957e-59	-0.466245	0.095	0.507	1.59914e-54	9	DDB2
REL.6	1.79124e-58	-0.565517	0.877	0.842	3.17228e-54	9	REL
KMT2E.2	2.4061e-58	-0.452425	0.065	0.462	4.2612e-54	9	KMT2E
ELF2.3	2.59414e-58	-0.436075	0.063	0.456	4.59422e-54	9	ELF2
SIAH1.7	3.05869e-58	-0.586402	0.325	0.638	5.41694e-54	9	SIAH1
EPC1.1	3.17334e-58	-0.427949	0.041	0.427	5.61998e-54	9	EPC1
HMGB1.8	4.81784e-58	0.375929	1	0.999	8.5324e-54	9	HMGB1
MEAF6.4	4.82491e-58	-0.457304	0.188	0.616	8.54492e-54	9	MEAF6
LAT2.4	5.09337e-58	-0.454223	0.091	0.499	9.02037e-54	9	LAT2
ANKRD11.1	5.91701e-58	-0.441771	0.039	0.423	1.0479e-53	9	ANKRD11
ITGB7.4	6.02462e-58	-0.504239	0.078	0.473	1.06696e-53	9	ITGB7
RSBN1L	6.80663e-58	-0.440539	0.097	0.502	1.20545e-53	9	RSBN1L
DDX17.2	8.39776e-58	-0.447773	0.076	0.476	1.48724e-53	9	DDX17
COL9A3.7	1.29006e-57	-0.495251	0.041	0.424	2.2847e-53	9	COL9A3
POU2F2.3	2.30552e-57	-0.475666	0.76	0.806	4.08308e-53	9	POU2F2
RPS4X.5	2.66464e-57	0.306068	1	1	4.71909e-53	9	RPS4X
PCBP1.2	2.71814e-57	-0.45861	0.136	0.551	4.81383e-53	9	PCBP1
MKI67.9	2.74816e-57	-0.631116	0.071	0.459	4.86699e-53	9	MKI67
PNRC1.6	3.28166e-57	-0.539442	0.366	0.66	5.81182e-53	9	PNRC1
NUDT4	3.73183e-57	-0.466252	0.121	0.53	6.60908e-53	9	NUDT4
CKAP2.5	3.97471e-57	-0.515274	0.156	0.564	7.03921e-53	9	CKAP2
SMC6	4.14603e-57	-0.460163	0.128	0.534	7.34261e-53	9	SMC6
PSMB3.1	4.42973e-57	0.424036	0.985	0.873	7.84506e-53	9	PSMB3
LSM10.2	4.98701e-57	-0.428511	0.091	0.492	8.83199e-53	9	LSM10
MRPL34.5	9.40926e-57	-0.44501	0.18	0.605	1.66638e-52	9	MRPL34
EEF1D.1	1.01194e-56	0.318948	1	0.999	1.79215e-52	9	EEF1D
CKS2.6	1.10208e-56	-0.650846	0.92	0.876	1.95179e-52	9	CKS2
LRRFIP1.5	1.7865e-56	-0.460481	0.197	0.615	3.16389e-52	9	LRRFIP1
RPL7A.1	1.99205e-56	0.27353	1	1	3.52791e-52	9	RPL7A
GTF2I.2	4.03194e-56	-0.426904	0.069	0.459	7.14057e-52	9	GTF2I
WSB1.1	4.86934e-56	-0.446218	0.05	0.43	8.6236e-52	9	WSB1
IMP3.1	8.79017e-56	-0.414062	0.076	0.461	1.55674e-51	9	IMP3
STX7.4	1.62018e-55	-0.439422	0.182	0.608	2.86935e-51	9	STX7
ZFP36L1.5	1.64863e-55	-0.585613	0.301	0.627	2.91972e-51	9	ZFP36L1
JUNB.6	2.45705e-55	-0.576354	0.095	0.491	4.35144e-51	9	JUNB
TNFRSF4.5	2.5121e-55	-0.638172	0.128	0.524	4.44893e-51	9	TNFRSF4
RPS26.2	2.51604e-55	0.312245	1	0.997	4.4559e-51	9	RPS26
TRAF4.4	2.61052e-55	-0.446623	0.058	0.441	4.62323e-51	9	TRAF4
MPHOSPH8	2.68395e-55	-0.410485	0.091	0.485	4.75327e-51	9	MPHOSPH8
CXCR4.6	3.04237e-55	-0.602778	0.303	0.622	5.38803e-51	9	CXCR4
EML4.2	3.11161e-55	-0.420108	0.126	0.532	5.51067e-51	9	EML4
ALDOA.2	4.84975e-55	0.409565	0.998	0.958	8.58891e-51	9	ALDOA
NR3C1.2	8.20698e-55	-0.428946	0.063	0.44	1.45346e-50	9	NR3C1
TLK1.2	1.19767e-54	-0.414473	0.078	0.463	2.12107e-50	9	TLK1
C20orf24.3	1.33572e-54	-0.43666	0.184	0.597	2.36556e-50	9	C20orf24
CYB561A3.6	1.4499e-54	-0.522972	0.931	0.883	2.56777e-50	9	CYB561A3
KCNK9.5	2.32576e-54	-0.443201	0.078	0.47	4.11892e-50	9	KCNK9
RTN4.4	2.69258e-54	-0.428822	0.156	0.566	4.76856e-50	9	RTN4
SQLE.5	4.07559e-54	-0.472713	0.074	0.454	7.21786e-50	9	SQLE
ARPC2.4	4.7316e-54	-0.329179	1	0.999	8.37967e-50	9	ARPC2
DYNC1H1.4	5.62674e-54	-0.415631	0.084	0.471	9.96495e-50	9	DYNC1H1
PRDX2.6	7.08679e-54	0.464566	0.892	0.666	1.25507e-49	9	PRDX2
AKIRIN2.3	1.08151e-53	-0.435507	0.169	0.573	1.91535e-49	9	AKIRIN2
SELT.3	1.1227e-53	-0.42829	0.16	0.563	1.9883e-49	9	SELT
HMGA1.4	1.12289e-53	0.458043	0.916	0.691	1.98865e-49	9	HMGA1
TRPM4.6	1.20515e-53	-0.506743	0.97	0.942	2.13431e-49	9	TRPM4
FAM129C.7	1.4219e-53	-0.522774	0.171	0.56	2.51818e-49	9	FAM129C
TLN1.1	1.58029e-53	-0.429822	0.147	0.553	2.79869e-49	9	TLN1
COX6C.1	1.6684e-53	0.307703	1	0.996	2.95473e-49	9	COX6C
PSME1	1.79376e-53	0.403858	0.981	0.819	3.17674e-49	9	PSME1
WNK1.2	1.99367e-53	-0.420178	0.087	0.467	3.5308e-49	9	WNK1
RAB10	2.06077e-53	-0.411305	0.102	0.496	3.64962e-49	9	RAB10
AARS.3	2.24592e-53	-0.447512	0.074	0.454	3.97752e-49	9	AARS
NUDT22	2.34317e-53	-0.414474	0.106	0.495	4.14975e-49	9	NUDT22
ABCA6	2.59025e-53	-0.432503	0.08	0.459	4.58734e-49	9	ABCA6
IL16.4	2.68826e-53	-0.434629	0.102	0.493	4.7609e-49	9	IL16
EIF2AK4.3	2.7434e-53	-0.430902	0.119	0.514	4.85855e-49	9	EIF2AK4
EHMT1.4	3.08496e-53	-0.48748	0.301	0.642	5.46347e-49	9	EHMT1
ITSN2.1	5.99931e-53	-0.420894	0.162	0.568	1.06248e-48	9	ITSN2
RHEB.3	6.10891e-53	-0.418225	0.113	0.502	1.08189e-48	9	RHEB
MTDH.1	6.36845e-53	-0.365387	0.996	0.987	1.12785e-48	9	MTDH
SLC3A2.4	1.07172e-52	-0.575525	0.171	0.568	1.89802e-48	9	SLC3A2
CYTH1.3	1.45501e-52	-0.414589	0.069	0.444	2.57683e-48	9	CYTH1
ZFR.1	2.29039e-52	-0.410633	0.136	0.536	4.05628e-48	9	ZFR
LRP5.2	2.46681e-52	-0.428197	0.045	0.41	4.36872e-48	9	LRP5
FLNA.3	2.7627e-52	-0.451368	0.091	0.47	4.89275e-48	9	FLNA
SKP1.3	3.45704e-52	0.379842	0.991	0.918	6.12243e-48	9	SKP1
EEF1G.4	5.27127e-52	0.30082	1	0.999	9.33542e-48	9	EEF1G
RRBP1.4	8.05322e-52	-0.422686	0.095	0.476	1.42622e-47	9	RRBP1
FNBP1.2	1.02544e-51	-0.437992	0.136	0.522	1.81605e-47	9	FNBP1
FOXP1.1	1.2899e-51	-0.436384	0.158	0.559	2.28442e-47	9	FOXP1
MT-ATP6.4	2.02804e-51	-0.370546	0.998	0.998	3.59166e-47	9	MT-ATP6
CDKN1A.3	4.10701e-51	-0.4302	0.069	0.437	7.27352e-47	9	CDKN1A
SNX3.4	5.85301e-51	-0.360596	0.961	0.944	1.03657e-46	9	SNX3
SMCHD1.5	6.09955e-51	-0.402099	0.078	0.448	1.08023e-46	9	SMCHD1
NMB.4	7.85111e-51	-0.566587	0.067	0.435	1.39043e-46	9	NMB
SDF4.1	1.84044e-50	-0.399614	0.1	0.478	3.25943e-46	9	SDF4
HSP90AB1.6	2.05875e-50	0.394603	1	0.973	3.64604e-46	9	HSP90AB1
NHP2.5	2.25324e-50	0.42687	0.985	0.85	3.99048e-46	9	NHP2
SMC1A.5	2.69985e-50	-0.468887	0.173	0.56	4.78144e-46	9	SMC1A
NCOA3.4	3.79886e-50	-0.413999	0.067	0.43	6.72777e-46	9	NCOA3
SLTM	1.32388e-49	-0.404826	0.18	0.571	2.34459e-45	9	SLTM
HIST1H1E.7	1.5422e-49	-0.5816	0.05	0.401	2.73124e-45	9	HIST1H1E
TRABD.3	2.69873e-49	-0.398954	0.074	0.433	4.77944e-45	9	TRABD
TMUB1.2	3.13589e-49	-0.383665	0.082	0.445	5.55367e-45	9	TMUB1
TGFB1.5	3.60832e-49	-0.416611	0.126	0.504	6.39034e-45	9	TGFB1
LGALS3.5	4.7697e-49	-0.573565	0.981	0.967	8.44714e-45	9	LGALS3
PDCD6	5.73835e-49	-0.400719	0.199	0.597	1.01626e-44	9	PDCD6
RPS20.1	7.13773e-49	0.38188	0.983	0.875	1.26409e-44	9	RPS20
ACAP2.1	7.28617e-49	-0.38597	0.091	0.456	1.29038e-44	9	ACAP2
COPRS.4	7.67454e-49	-0.37632	0.067	0.424	1.35916e-44	9	COPRS
TMC8	8.06259e-49	-0.382633	0.039	0.384	1.42789e-44	9	TMC8
TXN.6	9.85165e-49	0.391286	0.994	0.929	1.74473e-44	9	TXN
COX5A.5	1.0277e-48	0.334988	1	0.989	1.82005e-44	9	COX5A
MAF1.1	1.53603e-48	-0.387536	0.158	0.549	2.72031e-44	9	MAF1
DNAJB1.3	1.61653e-48	-0.523642	0.061	0.413	2.86288e-44	9	DNAJB1
ARGLU1.3	3.56429e-48	-0.437682	0.344	0.66	6.31236e-44	9	ARGLU1
MT-ND5.3	3.58951e-48	-0.403129	0.959	0.94	6.35702e-44	9	MT-ND5
STAT3.2	5.15171e-48	-0.395958	0.089	0.449	9.12367e-44	9	STAT3
C14orf119	5.41281e-48	-0.363151	0.056	0.401	9.58608e-44	9	C14orf119
2020-03-03	6.10676e-48	-0.375023	0.065	0.421	1.08151e-43	9	2020-03-03
SNRPB.6	7.02696e-48	0.408265	0.998	0.941	1.24447e-43	9	SNRPB
ATP5E.1	8.18857e-48	0.28463	1	0.998	1.4502e-43	9	ATP5E
CLDND1.2	9.35245e-48	-0.397892	0.13	0.503	1.65632e-43	9	CLDND1
CHD2.2	9.69863e-48	-0.368048	0.061	0.411	1.71763e-43	9	CHD2
SLC25A19.3	9.87943e-48	-0.381805	0.069	0.423	1.74965e-43	9	SLC25A19
BAZ1B.4	1.22274e-47	-0.380222	0.087	0.448	2.16548e-43	9	BAZ1B
AGPAT2.1	1.75148e-47	-0.394293	0.097	0.457	3.10187e-43	9	AGPAT2
ERLEC1.1	2.25113e-47	-0.355909	0.043	0.384	3.98675e-43	9	ERLEC1
CREM.2	3.2409e-47	-0.390875	0.048	0.393	5.73963e-43	9	CREM
SRSF11.1	3.41107e-47	-0.381973	0.19	0.584	6.041e-43	9	SRSF11
MZB1.5	3.81012e-47	-0.62557	0.162	0.525	6.74772e-43	9	MZB1
SIT1.7	5.34673e-47	-0.424376	0.082	0.432	9.46907e-43	9	SIT1
SCAF11	5.52175e-47	-0.368347	0.091	0.446	9.77902e-43	9	SCAF11
PNISR.1	6.76712e-47	-0.374288	0.117	0.484	1.19846e-42	9	PNISR
ISCA2.2	8.05254e-47	-0.345073	0.037	0.37	1.42611e-42	9	ISCA2
TIFA.3	8.46976e-47	-0.383946	0.082	0.437	1.49999e-42	9	TIFA
MRPL14.2	9.11158e-47	-0.37175	0.126	0.491	1.61366e-42	9	MRPL14
SCAND1	9.79718e-47	-0.368488	0.121	0.492	1.73508e-42	9	SCAND1
AUP1.1	1.195e-46	-0.395971	0.24	0.631	2.11634e-42	9	AUP1
GOPC	1.49768e-46	-0.349823	0.054	0.395	2.65239e-42	9	GOPC
TRAM1.1	1.52812e-46	-0.389887	0.162	0.539	2.70631e-42	9	TRAM1
PHEX.3	1.65091e-46	-0.397733	0.108	0.477	2.92376e-42	9	PHEX
TOP2A.9	2.11579e-46	-0.468796	0.039	0.373	3.74706e-42	9	TOP2A
MRPL36.1	2.26099e-46	-0.35668	0.141	0.527	4.00422e-42	9	MRPL36
PTPN6.5	2.37875e-46	-0.459519	0.905	0.856	4.21277e-42	9	PTPN6
TP53I13.3	3.15776e-46	-0.356124	0.078	0.43	5.5924e-42	9	TP53I13
DNMT1.5	3.50885e-46	-0.412914	0.182	0.559	6.21418e-42	9	DNMT1
USMG5.1	3.67838e-46	0.382722	0.959	0.779	6.5144e-42	9	USMG5
TNRC6B.3	4.32159e-46	-0.36528	0.052	0.39	7.65353e-42	9	TNRC6B
SLBP.5	4.48399e-46	-0.42607	0.16	0.529	7.94114e-42	9	SLBP
COA6	5.31939e-46	-0.371464	0.147	0.521	9.42064e-42	9	COA6
STK17A.4	5.50713e-46	-0.401804	0.069	0.413	9.75314e-42	9	STK17A
ATP1B3.4	6.04919e-46	-0.389915	0.158	0.535	1.07131e-41	9	ATP1B3
POLD4.6	6.24529e-46	-0.427967	0.859	0.836	1.10604e-41	9	POLD4
MGAT1	6.50206e-46	-0.375908	0.102	0.452	1.15151e-41	9	MGAT1
ATP6V0C.3	9.2417e-46	-0.36411	0.937	0.93	1.6367e-41	9	ATP6V0C
CHTF8.4	1.22379e-45	-0.366693	0.084	0.431	2.16733e-41	9	CHTF8
CCM2.2	1.59243e-45	-0.371402	0.065	0.401	2.82019e-41	9	CCM2
TMPO.8	1.60671e-45	-0.437506	0.186	0.56	2.84548e-41	9	TMPO
TCF25	1.61286e-45	-0.377698	0.229	0.625	2.85637e-41	9	TCF25
TNFRSF1B.3	1.71456e-45	-0.365023	0.035	0.358	3.03648e-41	9	TNFRSF1B
ATP6V0E1.5	2.13197e-45	-0.377222	0.812	0.825	3.77573e-41	9	ATP6V0E1
CYBA.8	2.19157e-45	-0.422463	0.946	0.919	3.88127e-41	9	CYBA
PHTF1	2.41967e-45	-0.386516	0.132	0.501	4.28524e-41	9	PHTF1
SLC38A2.2	2.73217e-45	-0.367572	0.043	0.373	4.83867e-41	9	SLC38A2
BLNK.7	4.57817e-45	-0.421328	0.965	0.925	8.10794e-41	9	BLNK
LAPTM4A.1	5.08488e-45	-0.364935	0.093	0.436	9.00532e-41	9	LAPTM4A
WWC3.5	5.78409e-45	-0.634444	0.805	0.77	1.02436e-40	9	WWC3
NFAT5.3	9.32705e-45	-0.36761	0.056	0.386	1.65182e-40	9	NFAT5
MYH9.2	1.0472e-44	-0.425846	0.132	0.492	1.8546e-40	9	MYH9
TM9SF3.2	1.17254e-44	-0.35771	0.102	0.455	2.07657e-40	9	TM9SF3
CTCF.4	1.31313e-44	-0.348567	0.043	0.367	2.32556e-40	9	CTCF
DDX3X.2	1.54081e-44	-0.377241	0.121	0.477	2.72878e-40	9	DDX3X
TRAPPC3	1.85609e-44	-0.357914	0.126	0.478	3.28713e-40	9	TRAPPC3
LPXN.5	1.97562e-44	-0.431456	0.119	0.466	3.49883e-40	9	LPXN
KTN1.3	1.9982e-44	-0.355903	0.115	0.47	3.53881e-40	9	KTN1
AFTPH.1	2.14702e-44	-0.351673	0.043	0.366	3.80237e-40	9	AFTPH
EMC6.3	2.15751e-44	-0.370002	0.154	0.52	3.82096e-40	9	EMC6
ZDHHC12.4	2.42745e-44	-0.360663	0.087	0.433	4.29901e-40	9	ZDHHC12
UBTF.1	2.67897e-44	-0.361961	0.091	0.436	4.74445e-40	9	UBTF
HNRNPF.5	2.84288e-44	-0.406963	0.232	0.608	5.03474e-40	9	HNRNPF
SSU72	2.84344e-44	-0.352828	0.11	0.467	5.03573e-40	9	SSU72
IER2.4	3.31599e-44	-0.398594	0.054	0.387	5.87261e-40	9	IER2
TUBA4A.8	3.73009e-44	-0.422777	0.156	0.521	6.60599e-40	9	TUBA4A
NFATC1.6	5.03854e-44	-0.416078	0.097	0.437	8.92325e-40	9	NFATC1
RSF1.1	5.42183e-44	-0.352291	0.056	0.384	9.60206e-40	9	RSF1
MRFAP1.3	8.56721e-44	-0.364287	0.106	0.451	1.51725e-39	9	MRFAP1
SLC25A3	9.56983e-44	0.346473	0.998	0.968	1.69482e-39	9	SLC25A3
UBXN4.1	1.0175e-43	-0.366608	0.24	0.626	1.802e-39	9	UBXN4
CCDC12	1.24979e-43	-0.330184	0.03	0.343	2.21338e-39	9	CCDC12
GPBP1.1	1.32106e-43	-0.35317	0.093	0.434	2.3396e-39	9	GPBP1
IQGAP1.3	1.36889e-43	-0.346496	0.074	0.411	2.4243e-39	9	IQGAP1
SRRM2.5	1.41883e-43	-0.415328	0.567	0.72	2.51275e-39	9	SRRM2
CISD2.4	1.55128e-43	-0.346588	0.147	0.515	2.74731e-39	9	CISD2
C11orf73.3	1.83426e-43	-0.374691	0.223	0.602	3.24847e-39	9	C11orf73
MAN1A1.4	2.13141e-43	-0.388867	0.069	0.402	3.77473e-39	9	MAN1A1
EVL.6	5.18141e-43	-0.396587	0.123	0.471	9.17627e-39	9	EVL
LTBP3	5.21408e-43	-0.358094	0.117	0.464	9.23414e-39	9	LTBP3
RPS11.3	5.57831e-43	0.282232	1	0.997	9.87918e-39	9	RPS11
PCED1B.4	5.83156e-43	-0.371412	0.093	0.431	1.03277e-38	9	PCED1B
TNFRSF18.7	5.91042e-43	-0.48929	0.037	0.353	1.04674e-38	9	TNFRSF18
CCDC88A.3	6.51618e-43	-0.35357	0.095	0.437	1.15402e-38	9	CCDC88A
ILK.2	7.0677e-43	-0.371712	0.234	0.616	1.25169e-38	9	ILK
CDK1.9	7.36796e-43	-0.430056	0.037	0.352	1.30487e-38	9	CDK1
ST6GALNAC4.3	8.15865e-43	-0.382915	0.147	0.502	1.4449e-38	9	ST6GALNAC4
IGFLR1.3	1.01288e-42	-0.412283	0.846	0.833	1.79381e-38	9	IGFLR1
PFDN5.4	1.01502e-42	0.295335	1	0.995	1.7976e-38	9	PFDN5
B3GAT3.2	1.16263e-42	-0.344825	0.106	0.449	2.05902e-38	9	B3GAT3
FAM58A.1	1.52366e-42	-0.345984	0.082	0.419	2.69841e-38	9	FAM58A
SLC38A1.1	1.63257e-42	-0.357383	0.121	0.46	2.89128e-38	9	SLC38A1
MRPL17.6	1.64888e-42	-0.372537	0.136	0.481	2.92016e-38	9	MRPL17
EIF4A2.3	1.76876e-42	-0.39063	0.093	0.428	3.13248e-38	9	EIF4A2
PHF14	2.54604e-42	-0.327964	0.039	0.348	4.50905e-38	9	PHF14
ITGAL.2	3.50025e-42	-0.336365	0.035	0.344	6.19895e-38	9	ITGAL
GLG1.2	3.58416e-42	-0.338986	0.074	0.401	6.34754e-38	9	GLG1
PABPN1.7	3.71111e-42	-0.345182	0.108	0.446	6.57238e-38	9	PABPN1
ABHD17A.1	4.16365e-42	-0.338818	0.065	0.388	7.37382e-38	9	ABHD17A
TNKS2.1	4.57042e-42	-0.33105	0.037	0.349	8.09421e-38	9	TNKS2
LRP10.2	5.06914e-42	-0.329933	0.056	0.378	8.97744e-38	9	LRP10
MLEC.3	5.11733e-42	-0.352952	0.132	0.48	9.0628e-38	9	MLEC
TBC1D10C.2	5.36453e-42	-0.332176	0.037	0.347	9.50058e-38	9	TBC1D10C
RBM39.2	5.49349e-42	-0.371856	0.229	0.604	9.72898e-38	9	RBM39
SFT2D1	6.53326e-42	-0.353456	0.247	0.631	1.15704e-37	9	SFT2D1
RBM25.2	8.17839e-42	-0.32979	0.093	0.431	1.44839e-37	9	RBM25
NXT1.2	8.23884e-42	-0.341276	0.05	0.358	1.4591e-37	9	NXT1
CDC42EP3.3	8.42031e-42	-0.355833	0.043	0.355	1.49124e-37	9	CDC42EP3
HUWE1.1	1.0254e-41	-0.349782	0.063	0.378	1.81598e-37	9	HUWE1
LILRB4.4	1.1685e-41	-0.427477	0.169	0.515	2.06941e-37	9	LILRB4
CEBPG.3	1.19398e-41	-0.33664	0.061	0.383	2.11454e-37	9	CEBPG
INPP5F.3	1.20194e-41	-0.361557	0.095	0.43	2.12864e-37	9	INPP5F
BRD4.2	1.24297e-41	-0.345072	0.132	0.479	2.20131e-37	9	BRD4
SNX9.2	1.2593e-41	-0.389573	0.1	0.435	2.23022e-37	9	SNX9
APPL1.4	1.38005e-41	-0.348843	0.143	0.492	2.44406e-37	9	APPL1
HLA-DMB	1.62327e-41	-0.371417	0.115	0.451	2.87481e-37	9	HLA-DMB
DOK1.1	1.75285e-41	-0.337704	0.05	0.362	3.1043e-37	9	DOK1
PRDX1.6	1.79691e-41	0.3226	1	0.99	3.18234e-37	9	PRDX1
TYMS.6	2.02625e-41	0.344089	0.972	0.722	3.58849e-37	9	TYMS
SLC52A2.1	2.05594e-41	-0.32494	0.056	0.372	3.64107e-37	9	SLC52A2
NRBP1.1	2.12732e-41	-0.354251	0.147	0.495	3.76748e-37	9	NRBP1
SCAMP2.1	3.13542e-41	-0.338155	0.1	0.432	5.55282e-37	9	SCAMP2
TMEM9B.1	3.82009e-41	-0.328929	0.08	0.402	6.76538e-37	9	TMEM9B
UVRAG.2	3.961e-41	-0.348821	0.113	0.446	7.01494e-37	9	UVRAG
ZDHHC16.2	4.58546e-41	-0.337114	0.095	0.424	8.12086e-37	9	ZDHHC16
TRADD.2	4.91491e-41	-0.321888	0.035	0.338	8.7043e-37	9	TRADD
PREB.1	5.05983e-41	-0.332818	0.113	0.453	8.96096e-37	9	PREB
PRDM2	5.26267e-41	-0.339501	0.028	0.327	9.32019e-37	9	PRDM2
POLR3GL.3	5.4689e-41	-0.343744	0.173	0.536	9.68543e-37	9	POLR3GL
STAMBPL1.2	6.07959e-41	-0.345073	0.08	0.403	1.0767e-36	9	STAMBPL1
ELOF1.1	8.1107e-41	-0.337497	0.126	0.468	1.4364e-36	9	ELOF1
RUNX3.1	9.16602e-41	-0.327472	0.024	0.322	1.6233e-36	9	RUNX3
PRKDC.5	1.0725e-40	-0.33877	0.071	0.389	1.8994e-36	9	PRKDC
STRBP.2	1.0765e-40	-0.320494	0.052	0.361	1.90648e-36	9	STRBP
OSBPL8	1.20494e-40	-0.318432	0.065	0.383	2.13395e-36	9	OSBPL8
C16orf87.4	1.22019e-40	-0.382575	0.227	0.585	2.16095e-36	9	C16orf87
CSTB.5	1.34421e-40	-0.325717	0.976	0.984	2.38059e-36	9	CSTB
CD70.5	1.53826e-40	-0.525695	0.942	0.883	2.72425e-36	9	CD70
RALBP1.3	1.92938e-40	-0.345861	0.154	0.497	3.41693e-36	9	RALBP1
NCOR1.2	2.08736e-40	-0.324472	0.076	0.394	3.69671e-36	9	NCOR1
FKBP2.1	2.13121e-40	-0.396696	0.331	0.64	3.77438e-36	9	FKBP2
RAP1B.2	2.31045e-40	-0.358141	0.18	0.521	4.0918e-36	9	RAP1B
MRPS12.2	3.49747e-40	-0.330087	0.173	0.531	6.19401e-36	9	MRPS12
ELF1.2	3.86211e-40	-0.350221	0.121	0.454	6.83979e-36	9	ELF1
PIK3AP1.3	4.20021e-40	-0.351851	0.104	0.437	7.43858e-36	9	PIK3AP1
USP9X	4.56141e-40	-0.333145	0.076	0.39	8.07826e-36	9	USP9X
P2RY11.1	4.57683e-40	-0.317813	0.017	0.306	8.10557e-36	9	P2RY11
MYL6.6	4.63369e-40	-0.298865	0.998	0.998	8.20627e-36	9	MYL6
RGS1.5	4.74718e-40	-0.433696	0.076	0.395	8.40725e-36	9	RGS1
AFF4.1	4.89263e-40	-0.311399	0.026	0.32	8.66485e-36	9	AFF4
POLR2A.3	4.98313e-40	-0.34177	0.043	0.345	8.82512e-36	9	POLR2A
RPS29.1	5.31211e-40	0.327298	0.994	0.96	9.40774e-36	9	RPS29
C17orf62.1	5.72209e-40	-0.311064	0.032	0.33	1.01338e-35	9	C17orf62
APOBEC3G.3	5.7491e-40	-0.382361	0.247	0.6	1.01817e-35	9	APOBEC3G
M6PR.4	5.91416e-40	-0.338339	0.115	0.446	1.0474e-35	9	M6PR
COA4.2	6.39407e-40	-0.347871	0.16	0.5	1.13239e-35	9	COA4
ORC6.6	6.39939e-40	-0.466103	0.292	0.59	1.13333e-35	9	ORC6
PPP4C	6.5288e-40	-0.341258	0.229	0.598	1.15625e-35	9	PPP4C
USP10.4	7.7224e-40	-0.351221	0.156	0.498	1.36764e-35	9	USP10
RAB9A.3	9.34593e-40	-0.341895	0.074	0.385	1.65516e-35	9	RAB9A
SNRPD2.1	9.47108e-40	0.315753	1	0.975	1.67733e-35	9	SNRPD2
ZCCHC11	9.73821e-40	-0.316056	0.05	0.351	1.72464e-35	9	ZCCHC11
PPP4R2.2	1.01961e-39	-0.328206	0.065	0.374	1.80573e-35	9	PPP4R2
STIP1.3	1.0981e-39	-0.387706	0.294	0.624	1.94474e-35	9	STIP1
TNFRSF17.7	1.16859e-39	-0.391541	0.048	0.352	2.06957e-35	9	TNFRSF17
CYLD.2	2.25282e-39	-0.331927	0.078	0.391	3.98974e-35	9	CYLD
RAB14	2.47703e-39	-0.31342	0.063	0.374	4.38682e-35	9	RAB14
PGAM1.4	2.56575e-39	0.311155	1	0.994	4.54394e-35	9	PGAM1
GEM.5	2.65715e-39	-0.355635	0.024	0.314	4.70581e-35	9	GEM
MT-ATP8.4	2.87453e-39	-0.328636	0.991	0.983	5.09079e-35	9	MT-ATP8
USP1.5	3.12597e-39	-0.331817	0.095	0.415	5.53609e-35	9	USP1
GPX1.6	3.32908e-39	-0.413365	0.987	0.967	5.8958e-35	9	GPX1
TPM3.2	3.66023e-39	0.336428	0.985	0.857	6.48226e-35	9	TPM3
ACIN1.1	4.1606e-39	-0.319953	0.065	0.373	7.36843e-35	9	ACIN1
VPS25	4.78387e-39	-0.305583	0.048	0.353	8.47223e-35	9	VPS25
SNRNP70.5	5.18742e-39	-0.347608	0.162	0.509	9.18693e-35	9	SNRNP70
LDHA.5	6.60346e-39	0.476549	0.987	0.844	1.16947e-34	9	LDHA
ARID4B.1	7.30087e-39	-0.312272	0.028	0.319	1.29298e-34	9	ARID4B
CGGBP1.1	8.55642e-39	-0.314477	0.08	0.39	1.51534e-34	9	CGGBP1
GPCPD1.2	9.55528e-39	-0.307405	0.041	0.339	1.69224e-34	9	GPCPD1
MRPS34.5	1.00373e-38	-0.338256	0.258	0.625	1.7776e-34	9	MRPS34
KRCC1.1	1.3688e-38	-0.320672	0.056	0.352	2.42414e-34	9	KRCC1
LMBRD1	1.82436e-38	-0.314839	0.065	0.371	3.23094e-34	9	LMBRD1
ARL4C.1	1.87633e-38	-0.323813	0.032	0.32	3.32299e-34	9	ARL4C
RAB1A	2.25769e-38	-0.323497	0.136	0.467	3.99837e-34	9	RAB1A
SECISBP2.1	2.36895e-38	-0.307623	0.052	0.35	4.19541e-34	9	SECISBP2
TBRG1.1	2.44551e-38	-0.314683	0.082	0.391	4.33099e-34	9	TBRG1
DHRSX	2.77132e-38	-0.302595	0.054	0.353	4.908e-34	9	DHRSX
PANK2.4	3.32314e-38	-0.318409	0.078	0.39	5.88529e-34	9	PANK2
MBNL1.1	3.45343e-38	-0.318985	0.091	0.41	6.11603e-34	9	MBNL1
LOXL3.3	3.60785e-38	-0.325256	0.019	0.301	6.3895e-34	9	LOXL3
PRRC2C.1	3.76486e-38	-0.372279	0.468	0.69	6.66756e-34	9	PRRC2C
PPP1R2.1	3.76988e-38	-0.334232	0.136	0.466	6.67645e-34	9	PPP1R2
DUSP4.6	4.01291e-38	-0.362107	0.043	0.332	7.10687e-34	9	DUSP4
JUND.2	4.04587e-38	-0.306923	0.03	0.315	7.16523e-34	9	JUND
PSMG2.3	4.47734e-38	-0.331873	0.236	0.597	7.92937e-34	9	PSMG2
FLOT1.1	5.97819e-38	-0.326111	0.171	0.516	1.05874e-33	9	FLOT1
SMIM12.2	7.2485e-38	-0.294965	0.048	0.345	1.28371e-33	9	SMIM12
KDM5A	7.71554e-38	-0.309288	0.052	0.345	1.36642e-33	9	KDM5A
TRPT1.4	7.74172e-38	-0.314611	0.087	0.396	1.37106e-33	9	TRPT1
ARHGAP9.4	7.94377e-38	-0.308956	0.05	0.344	1.40684e-33	9	ARHGAP9
TSSC4	8.32759e-38	-0.300112	0.056	0.354	1.47482e-33	9	TSSC4
CMIP.5	9.74876e-38	-0.311264	0.05	0.343	1.72651e-33	9	CMIP
EI24.4	1.15648e-37	-0.310866	0.152	0.492	2.04812e-33	9	EI24
ARL6IP1.6	1.23876e-37	-0.440266	0.197	0.536	2.19384e-33	9	ARL6IP1
SLC23A2.5	1.26828e-37	-0.315256	0.067	0.362	2.24613e-33	9	SLC23A2
LMO7.4	1.48654e-37	-0.340028	0.1	0.409	2.63267e-33	9	LMO7
LY75.1	1.5037e-37	-0.315041	0.065	0.366	2.66305e-33	9	LY75
TP53I3	1.65858e-37	-0.311371	0.048	0.339	2.93734e-33	9	TP53I3
CLTC	1.84311e-37	-0.304053	0.063	0.363	3.26416e-33	9	CLTC
TMEM165	1.8692e-37	-0.296336	0.061	0.361	3.31036e-33	9	TMEM165
SNRPD3.5	2.28458e-37	0.331073	0.974	0.853	4.04599e-33	9	SNRPD3
MTIF3	2.30929e-37	-0.301983	0.063	0.358	4.08975e-33	9	MTIF3
TCL1A.6	2.42106e-37	-0.725031	0.89	0.809	4.2877e-33	9	TCL1A
JUN.6	2.45263e-37	-0.434619	0.058	0.352	4.34361e-33	9	JUN
CXCR3.6	2.84984e-37	-0.385627	0.026	0.304	5.04707e-33	9	CXCR3
MAP1LC3A.3	3.15402e-37	-0.373494	0.24	0.599	5.58577e-33	9	MAP1LC3A
P2RY10	3.3718e-37	-0.314148	0.078	0.381	5.97145e-33	9	P2RY10
AGGF1	3.63795e-37	-0.293057	0.056	0.356	6.44281e-33	9	AGGF1
PADI2.1	3.67333e-37	-0.32838	0.011	0.281	6.50546e-33	9	PADI2
CHMP4B.2	3.69828e-37	-0.316449	0.169	0.508	6.54965e-33	9	CHMP4B
UTP23	3.83319e-37	-0.296714	0.048	0.337	6.78857e-33	9	UTP23
RPS27L.1	4.05116e-37	0.403505	0.959	0.797	7.17461e-33	9	RPS27L
RAMP1.5	4.75692e-37	-0.394818	0.024	0.303	8.42451e-33	9	RAMP1
RAB5C	5.18069e-37	-0.296825	0.128	0.457	9.175e-33	9	RAB5C
NUTM2A-AS1.2	5.244e-37	-0.322772	0.149	0.478	9.28712e-33	9	NUTM2A-AS1
UQCRB.1	5.55019e-37	0.377708	0.905	0.74	9.82939e-33	9	UQCRB
XPO1.4	5.55074e-37	-0.316219	0.117	0.441	9.83037e-33	9	XPO1
ATAD2.5	6.16798e-37	-0.337558	0.069	0.367	1.09235e-32	9	ATAD2
HIST1H1B.8	6.82531e-37	-0.472936	0.028	0.306	1.20876e-32	9	HIST1H1B
SUZ12.4	6.93968e-37	-0.308257	0.08	0.379	1.22902e-32	9	SUZ12
CD27.6	6.94758e-37	-0.391786	0.03	0.312	1.23042e-32	9	CD27
FEN1.5	7.28919e-37	-0.363027	0.104	0.41	1.29092e-32	9	FEN1
KDELR1.5	7.93087e-37	-0.327476	0.203	0.544	1.40456e-32	9	KDELR1
MBP.2	8.32117e-37	-0.298461	0.035	0.315	1.47368e-32	9	MBP
PHKB.2	9.0809e-37	-0.305562	0.074	0.374	1.60823e-32	9	PHKB
PPIG.3	9.37085e-37	-0.315051	0.171	0.511	1.65958e-32	9	PPIG
RB1.2	9.64275e-37	-0.301692	0.065	0.365	1.70773e-32	9	RB1
FAIM3.7	1.01747e-36	-0.417777	0.879	0.825	1.80194e-32	9	FAIM3
C11orf83.4	1.02187e-36	-0.307935	0.117	0.433	1.80973e-32	9	C11orf83
RBPJ.2	1.17981e-36	-0.301699	0.069	0.368	2.08943e-32	9	RBPJ
KIF5B.3	1.19857e-36	-0.311532	0.126	0.449	2.12267e-32	9	KIF5B
PRMT2.4	1.25404e-36	-0.314373	0.173	0.519	2.2209e-32	9	PRMT2
TOX4.1	1.27917e-36	-0.299657	0.102	0.41	2.26541e-32	9	TOX4
AD000671.6.4	1.51979e-36	-0.409362	0.558	0.703	2.69154e-32	9	AD000671.6
STARD7	1.67376e-36	-0.309114	0.158	0.492	2.96423e-32	9	STARD7
DHRS7B.3	1.75585e-36	-0.293048	0.048	0.336	3.10962e-32	9	DHRS7B
ICAM2.1	2.00899e-36	-0.299635	0.026	0.303	3.55792e-32	9	ICAM2
MARCKSL1.4	2.13266e-36	-0.349089	0.097	0.402	3.77694e-32	9	MARCKSL1
RAB11B	2.20311e-36	-0.315883	0.149	0.473	3.9017e-32	9	RAB11B
HMGN2.9	2.21394e-36	0.334485	0.987	0.841	3.92088e-32	9	HMGN2
UBE3A.1	2.23047e-36	-0.300451	0.082	0.382	3.95016e-32	9	UBE3A
NAGK.1	2.27167e-36	-0.321231	0.061	0.346	4.02313e-32	9	NAGK
SDHA.4	2.59668e-36	-0.332846	0.158	0.489	4.59872e-32	9	SDHA
GPR56.6	2.67201e-36	-0.303149	0.013	0.282	4.73214e-32	9	GPR56
CLK3.2	2.75905e-36	-0.324311	0.054	0.342	4.88628e-32	9	CLK3
ZFAND6.2	3.05506e-36	-0.292783	0.037	0.316	5.41051e-32	9	ZFAND6
FAM50A	3.15105e-36	-0.333427	0.262	0.618	5.58051e-32	9	FAM50A
TMEM205	3.47505e-36	-0.300748	0.121	0.442	6.15431e-32	9	TMEM205
TMEM11.3	3.72986e-36	-0.375702	0.418	0.663	6.60559e-32	9	TMEM11
RAB2A	4.42655e-36	-0.288577	0.074	0.371	7.83942e-32	9	RAB2A
GOLPH3	4.52795e-36	-0.286787	0.065	0.36	8.019e-32	9	GOLPH3
GNPTAB.1	5.60807e-36	-0.285369	0.022	0.29	9.93189e-32	9	GNPTAB
AHRR.2	6.58185e-36	-0.304471	0.032	0.305	1.16565e-31	9	AHRR
BIRC6	6.64924e-36	-0.294632	0.061	0.349	1.17758e-31	9	BIRC6
WIPI2.3	6.66136e-36	-0.327959	0.139	0.457	1.17973e-31	9	WIPI2
STK10	6.94169e-36	-0.297557	0.035	0.31	1.22937e-31	9	STK10
ALG2.1	7.27906e-36	-0.299225	0.041	0.323	1.28912e-31	9	ALG2
CHTOP	7.75081e-36	-0.288483	0.043	0.32	1.37267e-31	9	CHTOP
FXYD5.6	7.89594e-36	-0.328347	0.981	0.98	1.39837e-31	9	FXYD5
CYTIP.6	8.31921e-36	-0.448866	0.591	0.704	1.47333e-31	9	CYTIP
U2AF1L4.6	9.88389e-36	-0.45027	0.593	0.7	1.75044e-31	9	U2AF1L4
TMSB4X.7	1.05459e-35	-0.294484	1	1	1.86767e-31	9	TMSB4X
YY1.4	1.07084e-35	-0.308151	0.134	0.46	1.89645e-31	9	YY1
IRF1.4	1.0928e-35	-0.336787	0.037	0.313	1.93535e-31	9	IRF1
BAG1.4	1.10657e-35	-0.345427	0.268	0.616	1.95974e-31	9	BAG1
ROCK1.1	1.21462e-35	-0.293701	0.11	0.424	2.15109e-31	9	ROCK1
MBD4	1.28881e-35	-0.287904	0.05	0.333	2.28248e-31	9	MBD4
PAFAH1B1.1	1.32335e-35	-0.292331	0.087	0.388	2.34365e-31	9	PAFAH1B1
RBM33.2	1.4745e-35	-0.289856	0.054	0.339	2.61135e-31	9	RBM33
OGT.2	1.61343e-35	-0.318121	0.056	0.342	2.85739e-31	9	OGT
PAPOLA.2	1.61849e-35	-0.324816	0.229	0.573	2.86634e-31	9	PAPOLA
NKAP.2	1.619e-35	-0.283488	0.119	0.433	2.86724e-31	9	NKAP
ACBD3.3	1.79512e-35	-0.295122	0.03	0.299	3.17917e-31	9	ACBD3
RHOC.3	1.91109e-35	-0.347327	0.18	0.513	3.38454e-31	9	RHOC
MDH2.2	2.1918e-35	0.330962	0.976	0.84	3.88168e-31	9	MDH2
SNF8.4	2.27759e-35	-0.309097	0.158	0.483	4.03361e-31	9	SNF8
MFSD5	2.50514e-35	-0.269005	0.015	0.278	4.43661e-31	9	MFSD5
TPR	2.51137e-35	-0.281268	0.076	0.377	4.44763e-31	9	TPR
LINC00969.2	2.76677e-35	-0.298053	0.035	0.308	4.89995e-31	9	LINC00969
SYPL1.1	3.2669e-35	-0.297202	0.106	0.415	5.78568e-31	9	SYPL1
KPNA2.6	3.28151e-35	-0.36386	0.095	0.397	5.81155e-31	9	KPNA2
C5orf24	3.74987e-35	-0.277304	0.039	0.312	6.64102e-31	9	C5orf24
ATP6V1G1.3	4.14677e-35	-0.380242	0.684	0.746	7.34392e-31	9	ATP6V1G1
CD47	4.2925e-35	-0.322078	0.201	0.531	7.60202e-31	9	CD47
OTUB1.2	4.41068e-35	-0.310038	0.245	0.597	7.81131e-31	9	OTUB1
AFF3.4	4.63185e-35	-0.382783	0.227	0.553	8.20301e-31	9	AFF3
RNF19A.3	4.74102e-35	-0.305045	0.043	0.315	8.39635e-31	9	RNF19A
PHIP.3	4.90693e-35	-0.290511	0.069	0.357	8.69017e-31	9	PHIP
SETX.1	5.16309e-35	-0.29224	0.037	0.31	9.14384e-31	9	SETX
TMC6	5.26451e-35	-0.302125	0.097	0.395	9.32346e-31	9	TMC6
ATP6V1F	5.31772e-35	-0.281933	0.97	0.96	9.41768e-31	9	ATP6V1F
ALDH18A1.6	5.45646e-35	-0.309744	0.136	0.456	9.6634e-31	9	ALDH18A1
C12orf44.1	5.67909e-35	-0.284334	0.048	0.321	1.00577e-30	9	C12orf44
HPCAL1.4	5.94007e-35	-0.284323	0.067	0.359	1.05199e-30	9	HPCAL1
S100A11.3	7.52223e-35	-0.310804	0.989	0.975	1.33219e-30	9	S100A11
SMC4.7	8.50943e-35	-0.30405	0.076	0.368	1.50702e-30	9	SMC4
AP1G1.3	8.57491e-35	-0.295683	0.052	0.328	1.51862e-30	9	AP1G1
C14orf1.6	8.68634e-35	-0.293317	0.095	0.395	1.53835e-30	9	C14orf1
PMAIP1.5	8.82581e-35	-0.461421	0.182	0.514	1.56305e-30	9	PMAIP1
LYL1.2	1.07906e-34	-0.287059	0.048	0.323	1.91102e-30	9	LYL1
EEA1.2	1.13961e-34	-0.295642	0.074	0.36	2.01825e-30	9	EEA1
NFE2L2.3	1.37779e-34	-0.299159	0.043	0.311	2.44006e-30	9	NFE2L2
STAU1.2	1.38043e-34	-0.293444	0.121	0.43	2.44473e-30	9	STAU1
MFSD10.2	1.40504e-34	-0.305884	0.119	0.426	2.48833e-30	9	MFSD10
TSC22D4	1.45545e-34	-0.288552	0.067	0.35	2.57761e-30	9	TSC22D4
COPS5	1.55181e-34	-0.322213	0.255	0.595	2.74826e-30	9	COPS5
IRF5.2	1.71239e-34	-0.378943	0.747	0.77	3.03264e-30	9	IRF5
CEBPZ.1	1.73872e-34	-0.297194	0.08	0.368	3.07927e-30	9	CEBPZ
HMGXB3	1.94914e-34	-0.277332	0.045	0.315	3.45192e-30	9	HMGXB3
TMEM55B	1.99887e-34	-0.279212	0.048	0.321	3.54001e-30	9	TMEM55B
CHST11	2.08655e-34	-0.275793	0.028	0.293	3.69528e-30	9	CHST11
RP11-773D16.1.1	2.1278e-34	-0.278869	0.084	0.381	3.76833e-30	9	RP11-773D16.1
TEX30.5	2.14311e-34	-0.299044	0.097	0.397	3.79544e-30	9	TEX30
CAMLG.2	2.39083e-34	-0.293094	0.158	0.483	4.23416e-30	9	CAMLG
RASAL1	4.00392e-34	-0.278122	0.035	0.301	7.09095e-30	9	RASAL1
PTPRC.3	4.12066e-34	-0.288368	0.102	0.404	7.29769e-30	9	PTPRC
DAZAP2	4.64e-34	-0.301827	0.238	0.58	8.21743e-30	9	DAZAP2
HSH2D.1	5.04616e-34	-0.288978	0.084	0.376	8.93674e-30	9	HSH2D
NSMCE1.7	5.20787e-34	-0.331467	0.206	0.53	9.22313e-30	9	NSMCE1
YTHDC1.2	5.85294e-34	-0.284493	0.069	0.352	1.03656e-29	9	YTHDC1
MRPS26.3	7.14024e-34	-0.297502	0.154	0.474	1.26454e-29	9	MRPS26
HEBP2.6	7.31755e-34	-0.311112	0.173	0.489	1.29594e-29	9	HEBP2
C11orf24.2	7.62207e-34	-0.317145	0.206	0.537	1.34987e-29	9	C11orf24
RAPGEF1.2	8.17431e-34	-0.288881	0.043	0.311	1.44767e-29	9	RAPGEF1
AMICA1.1	8.56215e-34	-0.291453	0.03	0.295	1.51636e-29	9	AMICA1
HIST1H1C.6	8.57353e-34	-0.353799	0.041	0.31	1.51837e-29	9	HIST1H1C
DOK3.1	8.88886e-34	-0.294046	0.037	0.303	1.57422e-29	9	DOK3
MPEG1.5	9.24341e-34	-0.320605	0.039	0.305	1.63701e-29	9	MPEG1
LINC00116	9.31223e-34	-0.286453	0.097	0.389	1.6492e-29	9	LINC00116
IQGAP2	9.60794e-34	-0.278969	0.022	0.282	1.70157e-29	9	IQGAP2
APOC1.4	9.67031e-34	-0.427172	0.056	0.331	1.71261e-29	9	APOC1
C19orf60.4	9.73474e-34	-0.316623	0.245	0.583	1.72402e-29	9	C19orf60
CCNL1	1.03735e-33	-0.283982	0.024	0.282	1.83715e-29	9	CCNL1
ARID3A	1.19976e-33	-0.278995	0.043	0.31	2.12477e-29	9	ARID3A
NIPBL.1	1.2316e-33	-0.27893	0.052	0.322	2.18117e-29	9	NIPBL
PTEN.2	1.23528e-33	-0.29358	0.076	0.359	2.18768e-29	9	PTEN
HTATIP2.2	1.25369e-33	-0.299975	0.117	0.419	2.22029e-29	9	HTATIP2
NIN.4	1.28212e-33	-0.318025	0.082	0.367	2.27064e-29	9	NIN
DOCK8	1.31436e-33	-0.265606	0.037	0.302	2.32773e-29	9	DOCK8
THOC3.8	1.56041e-33	-0.294583	0.149	0.462	2.76348e-29	9	THOC3
TSC22D3.5	1.60988e-33	-0.380767	0.119	0.416	2.8511e-29	9	TSC22D3
ARRDC1	1.64477e-33	-0.267892	0.043	0.313	2.91288e-29	9	ARRDC1
VPS72.1	1.72124e-33	-0.264	0.041	0.308	3.04831e-29	9	VPS72
UBE2J2.1	1.74163e-33	-0.264796	0.078	0.368	3.08442e-29	9	UBE2J2
FAM127A	1.7488e-33	-0.290817	0.117	0.411	3.09713e-29	9	FAM127A
ARHGEF3	1.75809e-33	-0.281014	0.037	0.298	3.11358e-29	9	ARHGEF3
PHF20L1.2	1.7594e-33	-0.29117	0.145	0.457	3.1159e-29	9	PHF20L1
GLRX2.4	1.91677e-33	-0.281414	0.074	0.353	3.39461e-29	9	GLRX2
SMARCC2.2	1.96504e-33	-0.27808	0.074	0.355	3.48009e-29	9	SMARCC2
NEAT1.6	2.16166e-33	-0.557125	0.669	0.701	3.8283e-29	9	NEAT1
C11orf48.2	2.18355e-33	-0.339745	0.381	0.652	3.86706e-29	9	C11orf48
SEPT2.1	2.48381e-33	-0.287266	0.173	0.498	4.39883e-29	9	2020-09-02
DNAJC1.5	2.6907e-33	-0.291081	0.076	0.356	4.76523e-29	9	DNAJC1
RAB6A	2.71922e-33	-0.276919	0.076	0.362	4.81574e-29	9	RAB6A
SCO2	2.92073e-33	-0.272607	0.024	0.278	5.17261e-29	9	SCO2
DDX24.1	3.09932e-33	-0.300544	0.182	0.507	5.4889e-29	9	DDX24
PLEC.1	3.41572e-33	-0.320979	0.037	0.299	6.04924e-29	9	PLEC
N4BP2L2	3.45936e-33	-0.270247	0.039	0.303	6.12652e-29	9	N4BP2L2
CCS.1	3.59562e-33	-0.288783	0.106	0.404	6.36785e-29	9	CCS
MKRN1	3.64105e-33	-0.272666	0.052	0.321	6.4483e-29	9	MKRN1
SPN.1	3.75073e-33	-0.273445	0.091	0.38	6.64255e-29	9	SPN
HCFC1.3	4.2263e-33	-0.276728	0.048	0.312	7.48478e-29	9	HCFC1
PRPF38B	4.6452e-33	-0.273615	0.048	0.313	8.22664e-29	9	PRPF38B
BDP1	4.66852e-33	-0.267767	0.045	0.311	8.26796e-29	9	BDP1
FILIP1L.6	4.83375e-33	-0.340792	0.035	0.292	8.56057e-29	9	FILIP1L
ZHX2.1	5.21705e-33	-0.278704	0.028	0.288	9.23939e-29	9	ZHX2
SSBP2.2	5.73812e-33	-0.2845	0.058	0.331	1.01622e-28	9	SSBP2
SRSF4.2	5.84753e-33	-0.274316	0.095	0.382	1.0356e-28	9	SRSF4
CDC42SE2	6.24206e-33	-0.280205	0.095	0.383	1.10547e-28	9	CDC42SE2
LRRC59.4	6.61045e-33	-0.312317	0.195	0.517	1.17071e-28	9	LRRC59
AHNAK.4	6.90983e-33	-0.439306	0.909	0.856	1.22373e-28	9	AHNAK
RNF213.1	6.94029e-33	-0.26692	0.024	0.278	1.22913e-28	9	RNF213
DYNLT1.3	6.98655e-33	-0.283386	0.126	0.428	1.23732e-28	9	DYNLT1
PEX11B	7.21571e-33	-0.263386	0.03	0.285	1.2779e-28	9	PEX11B
TYMP.7	7.50251e-33	-0.409566	0.201	0.51	1.32869e-28	9	TYMP
HMGXB4.3	7.92617e-33	-0.263268	0.037	0.296	1.40372e-28	9	HMGXB4
CPNE3	8.18722e-33	-0.301912	0.199	0.528	1.44996e-28	9	CPNE3
MORF4L2.1	8.68889e-33	-0.296846	0.121	0.414	1.5388e-28	9	MORF4L2
TMEM154.3	9.76456e-33	-0.29734	0.089	0.368	1.7293e-28	9	TMEM154
ZFAS1.7	1.03911e-32	0.292499	0.955	0.773	1.84027e-28	9	ZFAS1
ZNF106.2	1.10199e-32	-0.27537	0.106	0.396	1.95162e-28	9	ZNF106
GADD45B.4	1.10378e-32	-0.361123	0.063	0.336	1.95479e-28	9	GADD45B
CLINT1	1.11612e-32	-0.278074	0.108	0.398	1.97665e-28	9	CLINT1
TIAL1.4	1.14076e-32	-0.275225	0.132	0.435	2.02029e-28	9	TIAL1
ARID5A.1	1.14353e-32	-0.272415	0.032	0.289	2.02519e-28	9	ARID5A
MPLKIP	1.22222e-32	-0.266499	0.1	0.39	2.16454e-28	9	MPLKIP
COX14.2	1.24516e-32	-0.281638	0.186	0.51	2.20518e-28	9	COX14
CD58.5	1.24897e-32	-0.307515	0.071	0.348	2.21193e-28	9	CD58
UBE2I.3	1.34783e-32	-0.300571	0.9	0.872	2.38701e-28	9	UBE2I
PARP15.1	1.37068e-32	-0.276106	0.017	0.264	2.42748e-28	9	PARP15
TM9SF2.2	1.46983e-32	-0.285502	0.089	0.376	2.60307e-28	9	TM9SF2
TMEM50A	1.49934e-32	-0.280005	0.165	0.484	2.65534e-28	9	TMEM50A
SP140	1.58642e-32	-0.291022	0.106	0.395	2.80955e-28	9	SP140
NUTF2.6	1.65137e-32	0.319517	0.994	0.902	2.92457e-28	9	NUTF2
VPS36.1	1.67259e-32	-0.292641	0.143	0.448	2.96215e-28	9	VPS36
LSM14A.2	2.15634e-32	-0.275541	0.158	0.472	3.81887e-28	9	LSM14A
C15orf57.2	2.28148e-32	-0.266151	0.035	0.292	4.0405e-28	9	C15orf57
CST7.6	2.30619e-32	-0.502569	0.182	0.465	4.08427e-28	9	CST7
MIR142.1	2.35582e-32	-0.291589	0.032	0.284	4.17216e-28	9	MIR142
C17orf99.3	2.66799e-32	-0.350861	0.039	0.298	4.72501e-28	9	C17orf99
APLP2.1	2.768e-32	-0.279675	0.08	0.36	4.90212e-28	9	APLP2
TERF1.1	3.24371e-32	-0.269245	0.054	0.318	5.74461e-28	9	TERF1
ENTPD1.5	3.44264e-32	-0.438719	0.699	0.725	6.09692e-28	9	ENTPD1
CSNK1A1.1	4.29363e-32	-0.277637	0.132	0.434	7.60401e-28	9	CSNK1A1
NDUFS2	4.51101e-32	-0.276205	0.095	0.382	7.98899e-28	9	NDUFS2
CNPY3.1	4.65119e-32	-0.294141	0.16	0.469	8.23726e-28	9	CNPY3
TMEM60.2	4.6716e-32	-0.263822	0.048	0.307	8.27341e-28	9	TMEM60
RELB.2	4.70034e-32	-0.295369	0.095	0.374	8.3243e-28	9	RELB
NRBF2.1	4.84491e-32	-0.271673	0.056	0.318	8.58033e-28	9	NRBF2
ARPC1A.4	5.07693e-32	-0.273509	0.162	0.477	8.99125e-28	9	ARPC1A
LONP2.1	5.47133e-32	-0.270915	0.093	0.377	9.68973e-28	9	LONP2
UBE2H.3	5.8597e-32	-0.28037	0.05	0.308	1.03775e-27	9	UBE2H
LBH.2	6.00482e-32	-0.313973	0.115	0.403	1.06345e-27	9	LBH
IL2RB.2	6.06889e-32	-0.281353	0.067	0.338	1.0748e-27	9	IL2RB
IL2RG.6	6.36509e-32	-0.394232	0.489	0.672	1.12726e-27	9	IL2RG
RAB24.1	6.4086e-32	-0.272814	0.058	0.327	1.13496e-27	9	RAB24
FCRLA.7	7.0008e-32	-0.358088	0.154	0.455	1.23984e-27	9	FCRLA
SSR3	7.64778e-32	-0.305501	0.26	0.598	1.35442e-27	9	SSR3
STUB1.3	7.7594e-32	-0.283677	0.18	0.492	1.37419e-27	9	STUB1
MT-ND3.6	7.89507e-32	-0.267937	0.976	0.964	1.39822e-27	9	MT-ND3
CFDP1.2	8.5365e-32	-0.276947	0.102	0.388	1.51181e-27	9	CFDP1
CYCS.6	8.98915e-32	0.367851	0.779	0.63	1.59198e-27	9	CYCS
RIC8A.1	9.05537e-32	-0.266503	0.052	0.311	1.60371e-27	9	RIC8A
CTLA4.1	1.00337e-31	-0.272192	0.015	0.259	1.77696e-27	9	CTLA4
YIF1A.1	1.03286e-31	-0.299747	0.203	0.526	1.82919e-27	9	YIF1A
C9orf78	1.05601e-31	-0.276592	0.136	0.436	1.8702e-27	9	C9orf78
CBR1.1	1.06894e-31	-0.268695	0.091	0.368	1.89309e-27	9	CBR1
JMJD1C.1	1.12454e-31	-0.264571	0.041	0.294	1.99155e-27	9	JMJD1C
SMEK2	1.18058e-31	-0.272801	0.067	0.334	2.09081e-27	9	SMEK2
UBE2G1	1.23587e-31	-0.274748	0.05	0.306	2.18873e-27	9	UBE2G1
TMEM147.2	1.37551e-31	-0.28355	0.18	0.5	2.43602e-27	9	TMEM147
LDLRAD4.1	1.42224e-31	-0.311822	0.05	0.307	2.51879e-27	9	LDLRAD4
ATP6V0D1.5	1.56663e-31	-0.333558	0.344	0.638	2.77449e-27	9	ATP6V0D1
CD74.7	1.68489e-31	-0.269432	1	1	2.98394e-27	9	CD74
CCNDBP1.1	1.81849e-31	-0.274932	0.089	0.369	3.22055e-27	9	CCNDBP1
SMCO4.3	1.93717e-31	-0.277646	0.032	0.283	3.43072e-27	9	SMCO4
MEIS2.2	1.98816e-31	-0.267779	0.024	0.271	3.52104e-27	9	MEIS2
PRKAR1A.4	2.2623e-31	-0.3534	0.34	0.625	4.00653e-27	9	PRKAR1A
SASH3.2	2.40451e-31	-0.264064	0.089	0.367	4.2584e-27	9	SASH3
EID1	2.40872e-31	-0.283426	0.19	0.509	4.26584e-27	9	EID1
DTYMK.8	2.66148e-31	-0.302909	0.169	0.475	4.71349e-27	9	DTYMK
TRAPPC5.1	2.90392e-31	-0.278609	0.136	0.44	5.14284e-27	9	TRAPPC5
LYRM2	3.44667e-31	-0.263266	0.106	0.384	6.10405e-27	9	LYRM2
SF3B14	3.65217e-31	0.312833	0.998	0.96	6.468e-27	9	SF3B14
CREB3.1	3.7978e-31	-0.277837	0.119	0.406	6.72591e-27	9	CREB3
SHARPIN	3.81282e-31	-0.28886	0.19	0.5	6.7525e-27	9	SHARPIN
PTPN1.1	4.2548e-31	-0.28015	0.162	0.465	7.53525e-27	9	PTPN1
DNAJC3.3	4.28236e-31	-0.270671	0.087	0.365	7.58406e-27	9	DNAJC3
C14orf2.1	4.32039e-31	0.340154	0.911	0.758	7.65141e-27	9	C14orf2
NAA38	4.35013e-31	-0.301153	0.292	0.623	7.70407e-27	9	NAA38
GRB2.2	4.59557e-31	-0.293444	0.903	0.853	8.13875e-27	9	GRB2
CLIC1.2	4.6797e-31	-0.286844	0.983	0.973	8.28775e-27	9	CLIC1
CNBP.5	4.69637e-31	0.326757	0.985	0.847	8.31728e-27	9	CNBP
STX5.1	5.83099e-31	-0.263589	0.067	0.332	1.03267e-26	9	STX5
FAM118A.2	5.85598e-31	-0.26639	0.037	0.285	1.03709e-26	9	FAM118A
TIGIT.5	6.09929e-31	-0.301801	0.074	0.338	1.08018e-26	9	TIGIT
TMED9.1	6.46811e-31	-0.277403	0.262	0.595	1.1455e-26	9	TMED9
DIAPH1.2	7.1533e-31	-0.267248	0.084	0.351	1.26685e-26	9	DIAPH1
USB1.4	7.47464e-31	-0.280355	0.145	0.439	1.32376e-26	9	USB1
SUPT4H1	7.84573e-31	-0.272741	0.169	0.479	1.38948e-26	9	SUPT4H1
REEP5	9.70899e-31	-0.277198	0.253	0.586	1.71946e-26	9	REEP5
PYCARD.6	9.92997e-31	-0.337739	0.177	0.477	1.7586e-26	9	PYCARD
ACTR2	1.18697e-30	-0.296627	0.294	0.622	2.10212e-26	9	ACTR2
SH3BGRL3.5	1.32777e-30	-0.299609	0.976	0.951	2.35148e-26	9	SH3BGRL3
UBE2B.1	1.34154e-30	-0.334417	0.799	0.798	2.37586e-26	9	UBE2B
MT-ND4.1	1.36395e-30	-0.273204	0.972	0.958	2.41556e-26	9	MT-ND4
MRPL16.2	1.80097e-30	-0.264705	0.156	0.455	3.18952e-26	9	MRPL16
KIAA1551.1	2.13079e-30	-0.267128	0.05	0.301	3.77364e-26	9	KIAA1551
MIS18BP1.6	2.17724e-30	-0.265067	0.052	0.303	3.8559e-26	9	MIS18BP1
MEA1.4	2.21065e-30	-0.28895	0.197	0.511	3.91506e-26	9	MEA1
DNAJB6	2.46054e-30	-0.273167	0.126	0.412	4.35762e-26	9	DNAJB6
SPG21.1	2.58263e-30	-0.273994	0.182	0.49	4.57384e-26	9	SPG21
MIEN1.1	2.85738e-30	-0.278486	0.255	0.582	5.06042e-26	9	MIEN1
PRMT1.3	3.06425e-30	0.470435	0.621	0.516	5.42679e-26	9	PRMT1
RAB31.6	3.4227e-30	-0.377053	0.801	0.77	6.06159e-26	9	RAB31
LRPAP1.4	3.6308e-30	-0.278569	0.143	0.439	6.43015e-26	9	LRPAP1
AZIN1	4.12655e-30	-0.297353	0.21	0.522	7.30812e-26	9	AZIN1
POMP	4.16319e-30	0.303753	0.998	0.965	7.37301e-26	9	POMP
SPCS2	5.00341e-30	-0.29234	0.288	0.622	8.86104e-26	9	SPCS2
LYSMD2	5.10286e-30	-0.264547	0.1	0.376	9.03716e-26	9	LYSMD2
VCP.1	5.39565e-30	-0.336859	0.353	0.637	9.55569e-26	9	VCP
TGIF1.2	6.74382e-30	-0.270163	0.037	0.277	1.19433e-25	9	TGIF1
HSPA5.4	6.89507e-30	-0.339493	0.162	0.451	1.22112e-25	9	HSPA5
DPP7.1	7.07783e-30	-0.285351	0.169	0.466	1.25348e-25	9	DPP7
PLP2.4	8.55116e-30	-0.294857	0.939	0.924	1.51441e-25	9	PLP2
TRA2B.3	1.02478e-29	-0.281534	0.193	0.498	1.81488e-25	9	TRA2B
YIPF4.1	1.04627e-29	-0.267237	0.108	0.388	1.85294e-25	9	YIPF4
ODC1.3	1.12058e-29	-0.284771	0.165	0.462	1.98455e-25	9	ODC1
DEK.7	1.16691e-29	-0.313919	0.266	0.586	2.0666e-25	9	DEK
KLK1.2	1.41562e-29	-0.313824	0.05	0.298	2.50706e-25	9	KLK1
TXNRD1.3	1.73955e-29	-0.266165	0.043	0.284	3.08074e-25	9	TXNRD1
HNRNPUL1.4	1.79104e-29	-0.263314	0.199	0.514	3.17193e-25	9	HNRNPUL1
RNF7.1	1.82703e-29	-0.274451	0.258	0.592	3.23567e-25	9	RNF7
CENPF.7	1.8512e-29	-0.320655	0.043	0.286	3.27848e-25	9	CENPF
C12orf57.5	1.99545e-29	-0.358137	0.939	0.894	3.53394e-25	9	C12orf57
PTPRE.3	2.40282e-29	-0.304075	0.1	0.368	4.2554e-25	9	PTPRE
SUSD1	2.61625e-29	-0.273337	0.037	0.274	4.63338e-25	9	SUSD1
ACOXL.1	2.86235e-29	-0.264399	0.048	0.292	5.06922e-25	9	ACOXL
CHORDC1	3.01995e-29	-0.268893	0.071	0.329	5.34833e-25	9	CHORDC1
LCK.8	3.31972e-29	-0.367222	0.745	0.749	5.87923e-25	9	LCK
ACBD6.2	3.72842e-29	-0.276352	0.247	0.56	6.60303e-25	9	ACBD6
HINT2.3	3.81582e-29	-0.292323	0.264	0.582	6.75782e-25	9	HINT2
SIGIRR	4.48214e-29	-0.263099	0.121	0.399	7.93787e-25	9	SIGIRR
OTUD5.6	4.80747e-29	-0.381228	0.132	0.413	8.51403e-25	9	OTUD5
ARMCX3.1	4.8336e-29	-0.265605	0.065	0.313	8.5603e-25	9	ARMCX3
WIPF1.2	5.15518e-29	-0.273544	0.13	0.406	9.12983e-25	9	WIPF1
ASPM.6	6.40771e-29	-0.300221	0.03	0.262	1.13481e-24	9	ASPM
CORO1A.7	6.63309e-29	-0.309041	0.991	0.974	1.17472e-24	9	CORO1A
BASP1.4	6.80878e-29	-0.296541	0.182	0.478	1.20584e-24	9	BASP1
PNOC.5	1.23186e-28	-0.282188	0.061	0.31	2.18163e-24	9	PNOC
MANF.1	1.26423e-28	-0.27287	0.084	0.345	2.23895e-24	9	MANF
SLC7A5.3	1.337e-28	-0.267066	0.048	0.291	2.36783e-24	9	SLC7A5
PRKCDBP.6	1.4091e-28	-0.427679	0.078	0.325	2.49552e-24	9	PRKCDBP
IL4I1.6	1.41542e-28	-0.4135	0.054	0.292	2.50671e-24	9	IL4I1
TMEM59.1	1.42065e-28	-0.264391	0.19	0.494	2.51596e-24	9	TMEM59
NUSAP1.9	1.4395e-28	-0.334315	0.152	0.432	2.54936e-24	9	NUSAP1
APOBEC3C.4	1.47763e-28	-0.267603	0.121	0.396	2.61689e-24	9	APOBEC3C
HNRNPA2B1.4	1.48871e-28	0.264455	0.998	0.978	2.6365e-24	9	HNRNPA2B1
CD37.7	1.60555e-28	-0.316371	0.989	0.966	2.84343e-24	9	CD37
HSPA4.1	1.81088e-28	-0.289678	0.21	0.514	3.20707e-24	9	HSPA4
NFKBID.7	2.81425e-28	-0.330586	0.061	0.304	4.98404e-24	9	NFKBID
RNASE6.5	2.99128e-28	-0.310059	0.035	0.268	5.29755e-24	9	RNASE6
KATNB1.4	3.22642e-28	-0.283112	0.115	0.382	5.71399e-24	9	KATNB1
SF1.2	3.70752e-28	-0.275988	0.284	0.608	6.56602e-24	9	SF1
BLK.3	3.7273e-28	-0.265632	0.195	0.495	6.60105e-24	9	BLK
SRSF9.5	4.09883e-28	-0.27648	0.275	0.592	7.25903e-24	9	SRSF9
MOB1A	5.04139e-28	-0.283324	0.242	0.548	8.9283e-24	9	MOB1A
CTSZ.4	1.23547e-27	-0.374617	0.784	0.758	2.18802e-23	9	CTSZ
CCNI.7	1.27155e-27	-0.298726	0.989	0.967	2.25192e-23	9	CCNI
TMEM219.4	1.3691e-27	-0.282087	0.292	0.606	2.42467e-23	9	TMEM219
GTSE1.8	1.65496e-27	-0.281572	0.058	0.3	2.93094e-23	9	GTSE1
NINJ1.5	1.68714e-27	-0.280583	0.16	0.443	2.98793e-23	9	NINJ1
HLA-A.4	2.23961e-27	-0.286696	0.991	0.994	3.96635e-23	9	HLA-A
COCH.4	3.75062e-27	-0.317356	0.238	0.525	6.64235e-23	9	COCH
MIR155HG.8	4.3425e-27	-0.413084	0.232	0.506	7.69057e-23	9	MIR155HG
RHOD.7	5.25701e-27	-0.280099	0.076	0.319	9.31016e-23	9	RHOD
HMGN3.5	5.43018e-27	0.302874	0.924	0.713	9.61686e-23	9	HMGN3
MAD2L1.6	5.64958e-27	0.404522	0.435	0.281	1.00054e-22	9	MAD2L1
HSPA8.5	5.96312e-27	-0.293341	0.994	0.978	1.05607e-22	9	HSPA8
SMAP2.1	6.14336e-27	-0.329743	0.686	0.739	1.08799e-22	9	SMAP2
H2AFX.8	6.53619e-27	-0.264525	0.069	0.307	1.15756e-22	9	H2AFX
DDIT3.8	8.45134e-27	-0.32952	0.035	0.257	1.49673e-22	9	DDIT3
CDK2AP2.4	8.82212e-27	-0.368844	0.825	0.79	1.5624e-22	9	CDK2AP2
TNIP1.1	1.12849e-26	-0.334587	0.55	0.688	1.99855e-22	9	TNIP1
SEC61G.1	1.14728e-26	0.292097	0.987	0.885	2.03184e-22	9	SEC61G
FKBP4.4	1.82028e-26	-0.297759	0.147	0.414	3.22372e-22	9	FKBP4
HNRNPH3.3	3.09379e-26	-0.273952	0.258	0.553	5.4791e-22	9	HNRNPH3
RPL23.2	3.42967e-26	0.28104	0.994	0.949	6.07394e-22	9	RPL23
SFRP2.6	3.43948e-26	-0.333772	0.102	0.349	6.09132e-22	9	SFRP2
TMEM106C.7	5.23219e-26	-0.342902	0.238	0.516	9.26621e-22	9	TMEM106C
TUBB4B.8	5.41271e-26	-0.543653	0.786	0.728	9.5859e-22	9	TUBB4B
OPTN.4	6.47698e-26	-0.26328	0.19	0.472	1.14707e-21	9	OPTN
CD68.5	6.91951e-26	-0.280319	0.182	0.46	1.22545e-21	9	CD68
EIF3A.4	1.07513e-25	-0.268437	0.249	0.545	1.90405e-21	9	EIF3A
DDIT4.6	1.12397e-25	-0.285456	0.037	0.251	1.99054e-21	9	DDIT4
LRMP.4	2.04589e-25	-0.353267	0.249	0.528	3.62326e-21	9	LRMP
XBP1.2	2.29693e-25	-0.27597	0.069	0.297	4.06785e-21	9	XBP1
KRT10.1	2.42647e-25	-0.272835	0.39	0.65	4.29727e-21	9	KRT10
ID2.4	5.34646e-25	-0.294265	0.08	0.316	9.46859e-21	9	ID2
OSTF1.2	6.70784e-25	-0.285651	0.396	0.647	1.18796e-20	9	OSTF1
USP22.2	1.22574e-24	-0.332007	0.706	0.733	2.17078e-20	9	USP22
ATP5B.3	1.66433e-24	0.279128	0.987	0.89	2.94752e-20	9	ATP5B
NCF4.4	2.53821e-24	-0.310583	0.794	0.782	4.49517e-20	9	NCF4
GPSM3.3	2.8224e-24	-0.26487	0.188	0.453	4.99847e-20	9	GPSM3
CD48.3	3.3982e-24	-0.273177	0.303	0.598	6.01822e-20	9	CD48
TUBA1A.8	4.11672e-24	-0.291592	0.152	0.405	7.29071e-20	9	TUBA1A
SSR2.1	5.83882e-24	-0.276053	0.37	0.638	1.03406e-19	9	SSR2
MYL9.7	6.38365e-24	-0.336287	0.126	0.365	1.13054e-19	9	MYL9
RHOG.2	1.67661e-23	-0.286886	0.645	0.727	2.96927e-19	9	RHOG
MS4A6A.8	1.89271e-23	-0.291854	0.08	0.302	3.35198e-19	9	MS4A6A
CALR.3	2.66861e-23	-0.316102	0.976	0.944	4.7261e-19	9	CALR
EIF3K.1	3.13362e-23	0.263543	0.994	0.903	5.54963e-19	9	EIF3K
RENBP.7	4.37168e-23	-0.2813	0.242	0.51	7.74224e-19	9	RENBP
HAX1.2	4.56994e-23	-0.269473	0.424	0.656	8.09337e-19	9	HAX1
EEF2.2	5.62313e-23	0.27459	0.998	0.927	9.95857e-19	9	EEF2
NCL.5	6.05844e-23	0.345924	0.983	0.904	1.07295e-18	9	NCL
CD7.6	7.27319e-23	-0.615126	0.864	0.744	1.28808e-18	9	CD7
MTHFD2.4	8.53853e-23	-0.265554	0.214	0.481	1.51217e-18	9	MTHFD2
PAICS.6	1.50143e-22	0.353476	0.413	0.264	2.65903e-18	9	PAICS
PFDN2.3	1.76487e-22	0.272711	0.823	0.68	3.12558e-18	9	PFDN2
SNHG7.5	5.58875e-22	-0.27873	0.154	0.397	9.89768e-18	9	SNHG7
XRCC6.2	1.38404e-21	0.318398	0.714	0.635	2.45113e-17	9	XRCC6
SQSTM1.6	1.73775e-21	-0.39391	0.981	0.931	3.07756e-17	9	SQSTM1
MRPS6.4	2.36226e-21	-0.282474	0.872	0.816	4.18356e-17	9	MRPS6
NCF1.7	2.76934e-21	-0.375704	0.983	0.964	4.9045e-17	9	NCF1
H2AFV.9	2.8198e-21	-0.279355	0.922	0.863	4.99387e-17	9	H2AFV
KIAA0226L.6	3.20089e-21	-0.341716	0.894	0.818	5.66878e-17	9	KIAA0226L
LAGE3.3	3.34943e-21	-0.277599	0.385	0.623	5.93184e-17	9	LAGE3
MRP63.4	4.04944e-21	-0.283721	0.556	0.68	7.17155e-17	9	MRP63
ARL6IP5.3	5.10089e-21	-0.289881	0.721	0.741	9.03368e-17	9	ARL6IP5
ATF4.5	1.0089e-20	-0.288907	0.26	0.514	1.78676e-16	9	ATF4
CENPA.7	1.44907e-20	-0.313964	0.113	0.324	2.5663e-16	9	CENPA
LMNA.7	2.9223e-20	-0.459087	0.833	0.757	5.1754e-16	9	LMNA
HLA-DRB1.7	3.54449e-20	-0.268516	0.998	0.995	6.27729e-16	9	HLA-DRB1
ACY3.6	3.59466e-20	-0.299792	0.143	0.367	6.36614e-16	9	ACY3
LAG3.8	4.01628e-20	-0.38234	0.924	0.854	7.11284e-16	9	LAG3
C1QBP.7	4.61867e-20	0.289526	0.738	0.634	8.17966e-16	9	C1QBP
MS4A1.9	6.71691e-20	-0.370345	0.361	0.575	1.18956e-15	9	MS4A1
MT-ND6.2	7.75604e-20	-0.335351	0.874	0.804	1.37359e-15	9	MT-ND6
CCDC124.6	7.98897e-20	0.312334	0.675	0.621	1.41485e-15	9	CCDC124
LILRA4.6	1.92023e-19	-0.306339	0.279	0.525	3.40073e-15	9	LILRA4
HLA-DPB1.6	2.26063e-19	-0.269122	0.963	0.93	4.00358e-15	9	HLA-DPB1
TPX2.7	1.00069e-18	-0.272187	0.152	0.365	1.77222e-14	9	TPX2
PAK2.5	1.07885e-18	-0.269971	0.751	0.754	1.91064e-14	9	PAK2
VPS35	3.18552e-18	-0.267279	0.764	0.761	5.64156e-14	9	VPS35
PSMA6.1	1.08729e-17	0.267662	0.792	0.683	1.9256e-13	9	PSMA6
PIGR.2	1.11657e-17	0.341911	0.597	0.537	1.97745e-13	9	PIGR
NAP1L1.4	1.42802e-17	0.356975	0.58	0.531	2.52903e-13	9	NAP1L1
HSPA1A.5	1.73616e-17	-0.289251	0.028	0.184	3.07474e-13	9	HSPA1A
IRF8.7	2.11853e-17	-0.434027	0.933	0.829	3.75191e-13	9	IRF8
HLA-DMA.7	1.3027e-16	-0.271098	0.877	0.823	2.30709e-12	9	HLA-DMA
PSMA4	1.43853e-16	0.333496	0.541	0.485	2.54763e-12	9	PSMA4
[truncated: 2,168 more rows]

## Sheet: HPRT2
Table S9: Cluster marker genes for HPRT2 clustering
Symbol	p_val	avg_logFC	pct.1	pct.2	p_val_adj	cluster	gene
IGJ	0	2.23045	0.971	0.379	0	0	IGJ
MZB1	0	1.39446	0.994	0.782	0	0	MZB1
SEC11C	0	1.3804	0.996	0.794	0	0	SEC11C
SSR4	0	1.15382	0.989	0.849	0	0	SSR4
PPIB	0	1.00575	1	0.894	0	0	PPIB
HSP90B1	1.74793e-302	1.07794	1	0.939	2.45951e-298	0	HSP90B1
HLA-C	2.69377e-290	0.773605	1	0.969	3.79041e-286	0	HLA-C
B2M	2.0708e-287	0.644168	1	0.992	2.91383e-283	0	B2M
CCL3	6.63038e-282	1.95726	0.829	0.322	9.32961e-278	0	CCL3
IL5RA	2.02733e-263	0.957738	0.763	0.244	2.85265e-259	0	IL5RA
HLA-B	1.80585e-258	0.693593	1	0.973	2.54101e-254	0	HLA-B
AC006129.4	8.10627e-247	1.283	0.727	0.221	1.14063e-242	0	AC006129.4
P4HB	1.38828e-245	0.832268	0.922	0.543	1.95345e-241	0	P4HB
PDIA4	2.29814e-244	0.793881	0.81	0.294	3.23371e-240	0	PDIA4
FKBP11	1.10767e-243	0.93696	0.789	0.286	1.5586e-239	0	FKBP11
MALAT1	1.31752e-237	0.843265	1	0.99	1.85388e-233	0	MALAT1
XBP1	2.80775e-233	0.858083	0.844	0.373	3.95079e-229	0	XBP1
SEC61G	7.10943e-232	0.790986	0.959	0.773	1.00037e-227	0	SEC61G
DHRS9	2.37932e-229	0.971026	0.593	0.129	3.34794e-225	0	DHRS9
RPS12	3.84347e-223	-0.41377	1	1	5.40814e-219	0	RPS12
SPCS2	1.41433e-219	0.736319	0.895	0.498	1.9901e-215	0	SPCS2
FKBP2	1.77458e-219	0.734361	0.775	0.302	2.49701e-215	0	FKBP2
RPS23	1.0148e-216	-0.341198	1	1	1.42793e-212	0	RPS23
C12orf57	6.70632e-214	0.752225	0.962	0.777	9.43646e-210	0	C12orf57
SUB1	1.45706e-212	0.659282	0.994	0.944	2.05023e-208	0	SUB1
C19orf10	8.30626e-205	0.742911	0.843	0.405	1.16877e-200	0	C19orf10
CORO1A	1.53626e-204	-0.711737	0.672	0.944	2.16167e-200	0	CORO1A
PRDX4	7.2477e-199	0.736627	0.778	0.337	1.01982e-194	0	PRDX4
TMED2	1.58958e-197	0.705716	0.871	0.485	2.2367e-193	0	TMED2
HMGA1	1.67651e-196	-0.666237	0.616	0.929	2.35901e-192	0	HMGA1
HLA-DRA	2.84527e-195	-0.855164	0.618	0.926	4.00358e-191	0	HLA-DRA
MTDH	1.35622e-191	0.60687	0.995	0.941	1.90834e-187	0	MTDH
RPLP2	5.92877e-191	-0.341142	1	1	8.34238e-187	0	RPLP2
CCDC88A	1.09768e-188	0.616257	0.685	0.234	1.54454e-184	0	CCDC88A
ARF4	6.91705e-188	0.711961	0.807	0.394	9.73298e-184	0	ARF4
MANF	8.39965e-188	0.875862	0.802	0.395	1.18192e-183	0	MANF
CNPY1	1.36924e-187	0.498513	0.436	0.067	1.92665e-183	0	CNPY1
HSPA5	2.09515e-187	0.996768	0.839	0.43	2.94808e-183	0	HSPA5
SSR3	2.47125e-186	0.692744	0.856	0.502	3.4773e-182	0	SSR3
SAT1	4.73501e-186	0.827132	0.949	0.747	6.66264e-182	0	SAT1
RPSA	5.6331e-184	-0.365234	1	1	7.92633e-180	0	RPSA
DAD1	3.78e-182	0.699994	0.888	0.579	5.31884e-178	0	DAD1
RPS21	2.61199e-177	-0.354177	1	1	3.67533e-173	0	RPS21
HERPUD1	3.33489e-177	0.835567	0.787	0.383	4.69252e-173	0	HERPUD1
PFN1	9.42729e-173	-0.469006	0.993	1	1.32651e-168	0	PFN1
TRAM1	7.01293e-171	0.620146	0.73	0.315	9.86789e-167	0	TRAM1
VIMP	1.98681e-169	0.657504	0.664	0.244	2.79564e-165	0	VIMP
CD37	8.16351e-167	-0.933355	0.606	0.867	1.14869e-162	0	CD37
RPL32	3.46464e-163	-0.269647	1	1	4.8751e-159	0	RPL32
CD52	8.68049e-163	-1.14342	0.335	0.762	1.22143e-158	0	CD52
RPL14	2.19787e-159	-0.289771	1	1	3.09262e-155	0	RPL14
UBE2J1	5.01515e-158	0.621185	0.841	0.51	7.05682e-154	0	UBE2J1
LTB	2.04746e-157	-1.24959	0.247	0.703	2.88098e-153	0	LTB
RPS24	2.28738e-154	-0.424891	1	1	3.21857e-150	0	RPS24
SDF2L1	9.75181e-153	0.787975	0.748	0.372	1.37218e-148	0	SDF2L1
KDELR2	8.12732e-151	0.59958	0.802	0.458	1.1436e-146	0	KDELR2
ST6GAL1	2.00274e-150	0.585101	0.661	0.26	2.81806e-146	0	ST6GAL1
HM13	1.26672e-146	0.584782	0.68	0.29	1.7824e-142	0	HM13
LMAN1	1.6675e-146	0.576842	0.703	0.304	2.34634e-142	0	LMAN1
RABAC1	3.52062e-145	0.52766	0.506	0.143	4.95387e-141	0	RABAC1
FTL	4.93295e-145	1.05767	0.953	0.85	6.94115e-141	0	FTL
RPL19	7.97567e-145	-0.265035	1	1	1.12226e-140	0	RPL19
PDIA6	1.02942e-143	0.611561	0.845	0.528	1.44849e-139	0	PDIA6
UBA52	8.25952e-142	-0.32187	0.999	1	1.1622e-137	0	UBA52
ACTG1	1.41512e-141	-0.542555	0.96	0.994	1.99122e-137	0	ACTG1
RPN2	5.63369e-140	0.558445	0.703	0.32	7.92717e-136	0	RPN2
CUTA	6.9971e-140	0.565338	0.886	0.624	9.84562e-136	0	CUTA
ZBP1	2.0243e-138	0.377899	0.402	0.084	2.8484e-134	0	ZBP1
UBC	2.84612e-137	0.57703	0.923	0.746	4.00477e-133	0	UBC
BTF3	9.78964e-137	-0.405728	0.976	0.998	1.3775e-132	0	BTF3
SRGN	3.2513e-135	0.641204	0.747	0.396	4.5749e-131	0	SRGN
BST2	4.3076e-135	0.624404	0.85	0.619	6.06122e-131	0	BST2
TNFRSF17	2.4217e-134	0.474761	0.473	0.129	3.40757e-130	0	TNFRSF17
RGS13	1.11217e-131	0.444986	0.402	0.089	1.56493e-127	0	RGS13
DERL3	1.96667e-130	0.600729	0.361	0.071	2.7673e-126	0	DERL3
RTTN	1.67764e-127	0.606849	0.384	0.088	2.36061e-123	0	RTTN
GAPDH	2.50598e-127	-0.395908	1	1	3.52617e-123	0	GAPDH
SLBP	7.6222e-127	0.828244	0.667	0.343	1.07252e-122	0	SLBP
CHPF	1.40632e-126	0.330478	0.355	0.068	1.97883e-122	0	CHPF
SPATS2	1.66654e-126	0.452468	0.616	0.247	2.34499e-122	0	SPATS2
SEC61B	8.1387e-124	0.457925	0.983	0.936	1.1452e-119	0	SEC61B
TXNDC11	3.62914e-122	0.406561	0.48	0.146	5.10656e-118	0	TXNDC11
TMED9	9.85916e-121	0.541299	0.706	0.361	1.38728e-116	0	TMED9
SELK	8.96053e-120	0.608474	0.721	0.39	1.26084e-115	0	SELK
TMED10	1.06791e-116	0.468215	0.714	0.365	1.50266e-112	0	TMED10
PRDM1	1.49666e-116	0.386446	0.466	0.14	2.10595e-112	0	PRDM1
ACTB	4.70989e-116	-0.45822	0.992	0.997	6.62729e-112	0	ACTB
MS4A1	6.92832e-116	-0.587445	0.785	0.934	9.74884e-112	0	MS4A1
LINC00969	1.08848e-115	0.405965	0.513	0.178	1.5316e-111	0	LINC00969
MYL6	1.73045e-114	0.426844	0.988	0.941	2.43491e-110	0	MYL6
RPS18	4.85053e-114	-0.26565	1	1	6.82518e-110	0	RPS18
TUBB	2.48057e-113	-0.780127	0.438	0.745	3.49041e-109	0	TUBB
CALR	5.25184e-113	0.610619	0.922	0.724	7.38987e-109	0	CALR
HLA-DPB1	9.8357e-109	-0.549563	0.189	0.586	1.38398e-104	0	HLA-DPB1
TMSB4X	1.12247e-108	-0.519192	0.984	0.991	1.57943e-104	0	TMSB4X
ATPIF1	2.04351e-108	0.464996	0.929	0.776	2.87543e-104	0	ATPIF1
PPAPDC1B	5.65234e-108	0.363252	0.39	0.102	7.9534e-104	0	PPAPDC1B
STMN1	2.1194e-107	-0.685499	0.109	0.492	2.98221e-103	0	STMN1
DUSP22	1.32001e-106	0.557253	0.593	0.268	1.85738e-102	0	DUSP22
AFF3	1.24879e-105	-0.529252	0.073	0.452	1.75717e-101	0	AFF3
HMGB2	3.02474e-102	-0.739075	0.32	0.647	4.25611e-98	0	HMGB2
HMGN2	2.1387e-101	-0.599136	0.71	0.896	3.00936e-97	0	HMGN2
SSR2	1.73385e-100	0.473942	0.904	0.754	2.4397e-96	0	SSR2
LTC4S	6.99635e-100	0.456008	0.421	0.134	9.84456e-96	0	LTC4S
SNRPF	1.02847e-99	-0.441403	0.552	0.838	1.44715e-95	0	SNRPF
BTG2	1.52008e-98	0.482888	0.595	0.275	2.13891e-94	0	BTG2
CNN2	1.63202e-97	-0.445674	0.109	0.472	2.29641e-93	0	CNN2
CD63	5.2911e-95	0.478996	0.655	0.347	7.44511e-91	0	CD63
OSTC	1.36169e-93	0.485761	0.806	0.591	1.91603e-89	0	OSTC
HLA-A	1.4438e-91	0.357958	1	0.988	2.03157e-87	0	HLA-A
NEAT1	3.25746e-89	0.543041	0.855	0.614	4.58357e-85	0	NEAT1
VIM	7.27839e-88	-0.602443	0.232	0.579	1.02414e-83	0	VIM
HDLBP	1.1756e-87	0.407325	0.522	0.225	1.65419e-83	0	HDLBP
FABP5	1.22108e-87	-0.571691	0.404	0.693	1.71818e-83	0	FABP5
RPN1	1.65388e-87	0.401422	0.572	0.268	2.32717e-83	0	RPN1
C12orf75	8.59036e-86	-0.497344	0.354	0.667	1.20875e-81	0	C12orf75
ISCU	1.49141e-85	0.425157	0.805	0.567	2.09857e-81	0	ISCU
DDOST	2.28084e-85	0.433367	0.717	0.444	3.20937e-81	0	DDOST
HMGB1	2.74057e-84	-0.532181	0.852	0.936	3.85625e-80	0	HMGB1
TMEM258	1.67979e-83	0.411446	0.9	0.782	2.36363e-79	0	TMEM258
ZFP36L1	3.46416e-83	-0.493912	0.125	0.457	4.87441e-79	0	ZFP36L1
SERP1	4.93151e-83	0.441893	0.866	0.731	6.93913e-79	0	SERP1
AC104699.1	2.65891e-82	0.385271	0.451	0.175	3.74136e-78	0	AC104699.1
HLA-DPA1	8.60203e-82	-0.486511	0.577	0.809	1.21039e-77	0	HLA-DPA1
CCL4	1.44778e-80	1.51756	0.234	0.045	2.03717e-76	0	CCL4
CFL1	2.87019e-80	-0.338289	0.975	0.993	4.03865e-76	0	CFL1
ERLEC1	2.3344e-78	0.346886	0.45	0.178	3.28474e-74	0	ERLEC1
PDLIM1	3.64763e-78	-0.372988	0.169	0.491	5.13258e-74	0	PDLIM1
SRPR	4.1062e-78	0.367483	0.562	0.273	5.77783e-74	0	SRPR
ELL2	1.39181e-76	0.3516	0.542	0.253	1.95841e-72	0	ELL2
SLC25A5	1.6153e-76	-0.355231	0.875	0.959	2.27289e-72	0	SLC25A5
PTMA	1.80449e-76	-0.347599	1	1	2.5391e-72	0	PTMA
BTG1	2.96132e-76	-0.460768	0.517	0.786	4.16688e-72	0	BTG1
CRELD2	3.73709e-76	0.441373	0.543	0.269	5.25846e-72	0	CRELD2
NAP1L1	1.6764e-75	-0.378111	0.669	0.869	2.35886e-71	0	NAP1L1
TSPAN12	2.21281e-75	0.290976	0.306	0.086	3.11364e-71	0	TSPAN12
FAM129C	6.45518e-75	-0.355552	0.048	0.339	9.08308e-71	0	FAM129C
ZFAS1	3.37728e-74	-0.32359	0.953	0.983	4.75217e-70	0	ZFAS1
DUT	1.86302e-73	-0.497481	0.216	0.516	2.62146e-69	0	DUT
MRPS24	3.70547e-73	0.399654	0.759	0.526	5.21397e-69	0	MRPS24
IGLL5	6.98116e-73	0.295715	0.345	0.114	9.82319e-69	0	IGLL5
RAN	4.28965e-72	-0.380316	0.952	0.975	6.03596e-68	0	RAN
STT3B	1.02169e-71	0.338509	0.557	0.279	1.43762e-67	0	STT3B
AC006129.2	1.38447e-71	0.357641	0.463	0.2	1.94809e-67	0	AC006129.2
IGFLR1	1.93013e-71	0.323313	0.388	0.145	2.71588e-67	0	IGFLR1
COPE	3.00342e-71	0.388557	0.752	0.521	4.22611e-67	0	COPE
TYMS	1.48164e-70	-0.477971	0.136	0.434	2.08481e-66	0	TYMS
OST4	2.51129e-70	0.343091	0.9	0.797	3.53363e-66	0	OST4
TUBA1B	3.04627e-70	-0.778306	0.627	0.775	4.28641e-66	0	TUBA1B
SH3BGRL3	9.08469e-70	-0.39353	0.679	0.867	1.27831e-65	0	SH3BGRL3
IMPDH2	1.41315e-69	-0.39966	0.431	0.704	1.98844e-65	0	IMPDH2
TMEM208	3.1795e-69	0.35708	0.532	0.271	4.47387e-65	0	TMEM208
NDUFA4	4.90569e-69	0.311528	0.966	0.894	6.9028e-65	0	NDUFA4
RP11-290F5.1	1.42446e-68	0.31085	0.382	0.142	2.00435e-64	0	RP11-290F5.1
C1orf186	2.0582e-68	-0.482356	0.219	0.515	2.89609e-64	0	C1orf186
DERL1	3.41657e-68	0.329848	0.526	0.258	4.80746e-64	0	DERL1
RCSD1	3.4612e-68	-0.388525	0.212	0.51	4.87026e-64	0	RCSD1
TMBIM6	1.11707e-67	0.387793	0.796	0.602	1.57183e-63	0	TMBIM6
FOXP1	1.22194e-67	-0.38257	0.2	0.498	1.7194e-63	0	FOXP1
TMSB10	3.24346e-67	0.291658	0.999	0.994	4.56388e-63	0	TMSB10
CYBA	4.2868e-67	0.357725	0.949	0.818	6.03196e-63	0	CYBA
AC079767.4	3.56512e-66	-0.440114	0.113	0.397	5.01648e-62	0	AC079767.4
BLNK	6.39084e-66	0.397431	0.646	0.385	8.99256e-62	0	BLNK
DEK	7.66452e-66	-0.312182	0.036	0.297	1.07847e-61	0	DEK
RASGRP2	7.81669e-66	-0.296807	0.068	0.343	1.09989e-61	0	RASGRP2
CTSH	1.19901e-65	0.489294	0.822	0.684	1.68713e-61	0	CTSH
SQSTM1	3.56461e-65	0.511313	0.526	0.277	5.01577e-61	0	SQSTM1
SEC61A1	8.24072e-65	0.314944	0.495	0.235	1.15955e-60	0	SEC61A1
CANX	8.34225e-65	0.376477	0.732	0.494	1.17384e-60	0	CANX
LIMD2	1.25749e-64	-0.327048	0.887	0.962	1.76941e-60	0	LIMD2
FAIM3	1.31411e-64	-0.430443	0.308	0.593	1.84908e-60	0	FAIM3
CLECL1	3.76815e-64	-0.325554	0.194	0.489	5.30216e-60	0	CLECL1
KIAA0101	7.87197e-63	-0.375149	0.101	0.373	1.10766e-58	0	KIAA0101
UBE2C	1.16129e-62	-0.517403	0.083	0.352	1.63405e-58	0	UBE2C
SPCS3	1.16776e-62	0.348813	0.599	0.342	1.64316e-58	0	SPCS3
RGS1	1.6254e-62	0.344265	0.448	0.198	2.28709e-58	0	RGS1
DNAJC3	3.6051e-62	0.28901	0.396	0.161	5.07274e-58	0	DNAJC3
MEF2B	7.25635e-62	0.312565	0.474	0.218	1.02104e-57	0	MEF2B
ITPR2	9.74015e-62	0.360542	0.64	0.386	1.37054e-57	0	ITPR2
FBL	3.51155e-61	-0.324339	0.305	0.592	4.9411e-57	0	FBL
LINC00152	8.06866e-61	0.373648	0.58	0.325	1.13534e-56	0	LINC00152
ARHGDIB	9.32323e-61	-0.301949	0.879	0.951	1.31187e-56	0	ARHGDIB
RGS2	2.77433e-60	0.326869	0.368	0.14	3.90376e-56	0	RGS2
COTL1	3.39267e-60	-0.274181	0.064	0.322	4.77382e-56	0	COTL1
SNRPD2	4.83562e-59	-0.289349	0.936	0.972	6.8042e-55	0	SNRPD2
IKZF1	5.31975e-59	-0.309119	0.155	0.431	7.48542e-55	0	IKZF1
AKR1A1	1.35872e-58	0.345373	0.62	0.384	1.91185e-54	0	AKR1A1
MLEC	5.92777e-57	0.334239	0.606	0.365	8.34096e-53	0	MLEC
PLAC8	9.90522e-57	-0.351056	0.193	0.457	1.39376e-52	0	PLAC8
CYB5R2	1.17483e-56	-0.328307	0.137	0.401	1.6531e-52	0	CYB5R2
SEC13	3.43092e-56	0.331531	0.629	0.387	4.82765e-52	0	SEC13
LY86	3.57953e-56	-0.266277	0.06	0.304	5.03675e-52	0	LY86
BIK	8.75149e-56	0.292785	0.376	0.156	1.23142e-51	0	BIK
UBXN4	1.534e-55	0.341608	0.631	0.398	2.1585e-51	0	UBXN4
HLA-DMB	2.9293e-55	-0.281642	0.106	0.359	4.12182e-51	0	HLA-DMB
PNOC	4.33124e-55	0.289365	0.458	0.224	6.09449e-51	0	PNOC
TPD52	7.30597e-55	0.316231	0.587	0.351	1.02802e-50	0	TPD52
BATF	3.07269e-54	-0.429813	0.241	0.5	4.32358e-50	0	BATF
TMEM243	4.57173e-54	0.370187	0.721	0.523	6.43288e-50	0	TMEM243
HLA-DRB1	6.98628e-52	-0.405648	0.706	0.844	9.8304e-48	0	HLA-DRB1
LSM6	2.18572e-51	-0.308477	0.302	0.555	3.07553e-47	0	LSM6
LMAN2	2.90451e-51	0.286609	0.613	0.375	4.08694e-47	0	LMAN2
HLA-DQA1	3.01166e-51	-0.368188	0.545	0.761	4.2377e-47	0	HLA-DQA1
CD44	6.95454e-51	-0.32211	0.756	0.902	9.78574e-47	0	CD44
RILPL2	9.1647e-51	-0.299776	0.277	0.537	1.28956e-46	0	RILPL2
LSM7	2.25144e-50	-0.286814	0.678	0.854	3.168e-46	0	LSM7
SERF2	2.55097e-49	0.269605	0.955	0.905	3.58947e-45	0	SERF2
HLA-E	7.25819e-49	0.279463	0.931	0.827	1.0213e-44	0	HLA-E
PSAP	1.95492e-48	0.273166	0.487	0.265	2.75076e-44	0	PSAP
DBI	3.37864e-48	0.316819	0.762	0.569	4.75408e-44	0	DBI
LSM2	1.46556e-47	-0.302222	0.422	0.65	2.06219e-43	0	LSM2
RASSF6	2.04552e-47	0.313375	0.691	0.464	2.87826e-43	0	RASSF6
SEC62	2.64819e-47	0.274757	0.53	0.307	3.72627e-43	0	SEC62
H2AFX	4.98813e-47	-0.361296	0.145	0.372	7.01879e-43	0	H2AFX
SNRPD1	1.98477e-46	-0.314824	0.601	0.774	2.79277e-42	0	SNRPD1
CD70	5.69477e-46	-0.307041	0.414	0.658	8.01312e-42	0	CD70
CD22	7.16003e-46	-0.286056	0.194	0.434	1.00749e-41	0	CD22
HIST1H4C	4.65157e-45	-0.92873	0.52	0.668	6.54523e-41	0	HIST1H4C
KRTCAP2	2.2734e-44	0.32256	0.735	0.555	3.1989e-40	0	KRTCAP2
H2AFZ	2.51713e-44	-0.488839	0.621	0.733	3.54185e-40	0	H2AFZ
DNAJB11	4.07656e-44	0.28016	0.454	0.246	5.73613e-40	0	DNAJB11
GMFG	7.01753e-44	-0.291342	0.524	0.733	9.87437e-40	0	GMFG
CD19	1.65936e-43	-0.32152	0.265	0.494	2.33489e-39	0	CD19
RRM2	3.52521e-43	-0.279412	0.052	0.25	4.96032e-39	0	RRM2
RNASEK	2.67746e-42	0.278961	0.823	0.708	3.76745e-38	0	RNASEK
IL2RG	5.52692e-42	0.285842	0.524	0.316	7.77692e-38	0	IL2RG
SPCS1	2.63808e-41	0.301414	0.797	0.672	3.71204e-37	0	SPCS1
2020-09-07	3.30411e-41	0.31222	0.621	0.437	4.64921e-37	0	2020-09-07
CD1C	3.42557e-41	-0.309375	0.273	0.503	4.82013e-37	0	CD1C
C1QBP	4.26024e-41	-0.289571	0.59	0.772	5.99458e-37	0	C1QBP
IRF4	7.15567e-41	0.294281	0.495	0.288	1.00687e-36	0	IRF4	**
ANP32B	3.98311e-40	-0.270348	0.692	0.822	5.60463e-36	0	ANP32B
TKT	1.31569e-39	-0.286714	0.487	0.694	1.8513e-35	0	TKT
HLA-DMA	1.73775e-38	0.324289	0.738	0.585	2.44519e-34	0	HLA-DMA
MKI67	1.03465e-37	-0.272363	0.093	0.285	1.45586e-33	0	MKI67
PTTG1	6.57841e-37	-0.324139	0.28	0.49	9.25648e-33	0	PTTG1
EBI3	5.01606e-36	-0.330114	0.12	0.309	7.0581e-32	0	EBI3
SNRPB	1.14233e-35	-0.274118	0.483	0.669	1.60737e-31	0	SNRPB
LINC00926	2.06237e-35	-0.317642	0.307	0.515	2.90196e-31	0	LINC00926
EIF5	1.17668e-33	0.283174	0.729	0.58	1.65571e-29	0	EIF5
UBE2S	4.73317e-33	-0.272213	0.166	0.355	6.66004e-29	0	UBE2S
JUN	6.18775e-33	0.577674	0.492	0.343	8.70678e-29	0	JUN
CD53	1.06943e-32	0.26791	0.866	0.752	1.50479e-28	0	CD53
ATP6V0B	3.60208e-31	0.291809	0.682	0.565	5.06848e-27	0	ATP6V0B
RANBP1	3.60245e-30	-0.292094	0.436	0.604	5.06901e-26	0	RANBP1
TUBB4B	1.36656e-29	-0.339707	0.234	0.408	1.92288e-25	0	TUBB4B
DUSP2	2.60326e-28	0.429132	0.471	0.313	3.66305e-24	0	DUSP2
HIST1H2AJ	1.73938e-26	-0.276485	0.084	0.232	2.44749e-22	0	HIST1H2AJ
TUBA1C	3.69269e-26	-0.281621	0.284	0.45	5.19599e-22	0	TUBA1C
ATF5	9.9679e-26	0.278561	0.411	0.257	1.40258e-21	0	ATF5
ZFP36L2	1.45476e-23	0.357239	0.633	0.51	2.04699e-19	0	ZFP36L2
LAT2	1.07323e-20	0.320979	0.528	0.421	1.51014e-16	0	LAT2
ZFP36	1.95291e-18	0.297656	0.435	0.312	2.74794e-14	0	ZFP36
NFKBIA	2.57968e-16	0.423557	0.606	0.515	3.62986e-12	0	NFKBIA
FOS	2.82276e-15	0.276002	0.334	0.222	3.9719e-11	0	FOS
PMAIP1	2.28982e-13	0.298652	0.588	0.51	3.222e-09	0	PMAIP1
LTB.1	1.50482e-294	1.18898	0.958	0.501	2.11743e-290	1	LTB
CD37.1	1.29781e-238	0.827202	0.986	0.758	1.82615e-234	1	CD37
CD52.1	4.80408e-223	0.701251	0.984	0.577	6.75982e-219	1	CD52
RPL32.1	2.25368e-211	0.282316	1	1	3.17116e-207	1	RPL32
RPL13.1	5.70587e-203	0.322943	1	1	8.02873e-199	1	RPL13
RPL28.1	1.80608e-200	0.28528	1	1	2.54134e-196	1	RPL28
RPS12.1	4.01819e-186	0.317063	1	1	5.65399e-182	1	RPS12
RPS27	1.11984e-177	0.335449	1	1	1.57573e-173	1	RPS27
HSP90B1.1	2.88014e-166	-1.10343	0.916	0.963	4.05264e-162	1	HSP90B1
SEC11C.1	1.23118e-161	-1.12014	0.645	0.893	1.7324e-157	1	SEC11C
RPL18A.1	6.5789e-157	0.263117	1	1	9.25718e-153	1	RPL18A
CD74.1	1.04323e-151	0.428279	1	0.999	1.46793e-147	1	CD74
RPL39.1	7.9117e-142	0.292898	1	1	1.11325e-137	1	RPL39
RPS18.1	9.24877e-141	0.267085	1	1	1.30139e-136	1	RPS18
PPIB.1	1.42705e-136	-0.893597	0.864	0.933	2.008e-132	1	PPIB
SEC61G.1	8.58547e-136	-0.74395	0.611	0.872	1.20806e-131	1	SEC61G
H2AFZ.1	1.83898e-133	-0.85335	0.441	0.781	2.58763e-129	1	H2AFZ
RPS26	3.52618e-133	-0.392324	1	1	4.96169e-129	1	RPS26
RPL34.1	1.17043e-129	0.272975	1	1	1.64691e-125	1	RPL34
SEC61B.1	2.1034e-127	-0.533908	0.896	0.96	2.9597e-123	1	SEC61B
TUBA1B.1	2.51436e-124	-1.01617	0.534	0.798	3.53796e-120	1	TUBA1B
HLA-DRA.1	1.35287e-122	0.476983	0.985	0.82	1.90363e-118	1	HLA-DRA
RPS3A.1	3.606e-118	0.279763	1	1	5.074e-114	1	RPS3A
MANF.1	2.46704e-114	-0.807047	0.177	0.573	3.47137e-110	1	MANF
P4HB.1	8.73992e-111	-0.688011	0.351	0.705	1.22979e-106	1	P4HB
CALR.1	2.11891e-108	-0.688543	0.545	0.83	2.98151e-104	1	CALR
COX6A1.1	3.44953e-107	-0.402392	0.944	0.982	4.85384e-103	1	COX6A1
ATP5G3.1	1.18199e-106	-0.447294	0.822	0.949	1.66318e-102	1	ATP5G3
MTDH.1	2.54155e-102	-0.522919	0.923	0.961	3.57621e-98	1	MTDH
CHCHD2.1	8.43771e-100	-0.428805	0.892	0.967	1.18727e-95	1	CHCHD2
PDIA6.1	1.76333e-97	-0.583703	0.336	0.672	2.48118e-93	1	PDIA6
HMGB1.1	5.58084e-97	-0.608635	0.861	0.932	7.8528e-93	1	HMGB1
XBP1.1	9.89033e-97	-0.656782	0.201	0.557	1.39167e-92	1	XBP1
FKBP11.1	5.16963e-96	-0.690125	0.118	0.477	7.27419e-92	1	FKBP11
AC079767.4.1	5.8394e-96	0.554703	0.58	0.264	8.21662e-92	1	AC079767.4
SDF2L1.1	7.14115e-95	-0.702168	0.177	0.534	1.00483e-90	1	SDF2L1
HSPA5.1	5.51525e-92	-0.866528	0.256	0.596	7.76051e-88	1	HSPA5
CD1C.1	9.95493e-92	0.438363	0.711	0.379	1.40076e-87	1	CD1C
TUBB.1	1.78956e-90	-0.750218	0.481	0.728	2.51808e-86	1	TUBB
PDIA4.1	1.23177e-86	-0.567128	0.144	0.485	1.73323e-82	1	PDIA4
MZB1.1	6.9056e-84	-0.995019	0.765	0.848	9.71687e-80	1	MZB1
SSR4.1	5.21257e-83	-0.767098	0.809	0.9	7.33461e-79	1	SSR4
TMED2.1	8.09512e-83	-0.521793	0.325	0.64	1.13906e-78	1	TMED2
C19orf10.1	8.87119e-82	-0.546135	0.249	0.575	1.24826e-77	1	C19orf10
ZFAS1.1	2.85749e-80	0.315628	0.992	0.972	4.02077e-76	1	ZFAS1
FAIM3.1	6.64307e-80	0.436223	0.744	0.47	9.34746e-76	1	FAIM3
HLA-DPB1.1	2.6429e-79	0.423734	0.723	0.433	3.71882e-75	1	HLA-DPB1
COX8A	2.17779e-78	-0.392733	0.664	0.881	3.06437e-74	1	COX8A
SELK.1	2.07802e-77	-0.514611	0.214	0.534	2.92398e-73	1	SELK
LDHA.1	2.08009e-77	-0.490413	0.455	0.724	2.92689e-73	1	LDHA
SRGN.1	1.41638e-75	-0.516465	0.231	0.543	1.99299e-71	1	SRGN
NDUFA4.1	1.13719e-74	-0.365541	0.824	0.935	1.60014e-70	1	NDUFA4
CKS2.1	1.33528e-74	-0.481849	0.26	0.58	1.87887e-70	1	CKS2
ARF4.1	6.73662e-74	-0.514185	0.249	0.554	9.4791e-70	1	ARF4
UQCRQ.1	1.81318e-73	-0.389665	0.556	0.805	2.55133e-69	1	UQCRQ
CCL3.1	2.32121e-73	-1.6255	0.207	0.501	3.26617e-69	1	CCL3
PTMA.1	2.88122e-73	-0.357927	1	1	4.05417e-69	1	PTMA
FKBP2.1	8.1238e-72	-0.47292	0.171	0.475	1.1431e-67	1	FKBP2
SSR3.1	1.30291e-71	-0.49018	0.356	0.644	1.83332e-67	1	SSR3
GNG5.1	7.79213e-71	-0.385568	0.625	0.858	1.09643e-66	1	GNG5
MIF	9.96209e-71	-0.333556	0.994	0.994	1.40177e-66	1	MIF
LMAN1.1	1.45212e-69	-0.445913	0.158	0.459	2.04328e-65	1	LMAN1
TMEM258.1	3.0561e-69	-0.404182	0.647	0.853	4.30023e-65	1	TMEM258
STMN1.1	5.63641e-69	-0.599596	0.177	0.468	7.93099e-65	1	STMN1
H2AFX.1	8.02679e-69	-0.427392	0.092	0.383	1.12945e-64	1	H2AFX
MRPL51	8.3917e-69	-0.394502	0.538	0.779	1.1808e-64	1	MRPL51
TUBB4B.1	1.42289e-68	-0.471901	0.134	0.433	2.00215e-64	1	TUBB4B
VIMP.1	3.56584e-68	-0.451272	0.109	0.402	5.01749e-64	1	VIMP
LY86.1	2.76406e-66	0.278514	0.455	0.192	3.88931e-62	1	LY86
ERH	1.74547e-64	-0.353178	0.64	0.846	2.45605e-60	1	ERH
HIST1H4C.1	5.18091e-64	-1.0275	0.468	0.68	7.29006e-60	1	HIST1H4C
MIR155HG	7.17627e-64	-0.667091	0.307	0.583	1.00977e-59	1	MIR155HG
CDK2AP2.1	7.46995e-64	-0.391334	0.227	0.52	1.0511e-59	1	CDK2AP2
CANX.1	1.15351e-63	-0.38487	0.323	0.609	1.6231e-59	1	CANX
ELL2.1	5.7142e-63	-0.337017	0.098	0.379	8.04045e-59	1	ELL2
RAN.1	1.0884e-62	-0.374365	0.954	0.974	1.53149e-58	1	RAN
PRDX4.1	3.03674e-62	-0.4588	0.217	0.497	4.273e-58	1	PRDX4
RCSD1.1	5.20479e-62	0.344759	0.649	0.386	7.32365e-58	1	RCSD1
SRSF9.1	5.77539e-62	-0.356899	0.485	0.752	8.12656e-58	1	SRSF9
ATP5G1	5.7755e-62	-0.38171	0.46	0.721	8.12671e-58	1	ATP5G1
LINC00152.1	1.30288e-61	-0.39632	0.161	0.444	1.83329e-57	1	LINC00152
HERPUD1.1	1.33351e-61	-0.548088	0.255	0.535	1.87638e-57	1	HERPUD1
NDUFV2.1	1.44377e-61	-0.340695	0.671	0.859	2.03152e-57	1	NDUFV2
SUB1.1	3.06411e-61	-0.456844	0.954	0.956	4.31152e-57	1	SUB1
ATP5J.1	5.36646e-61	-0.35287	0.572	0.805	7.55115e-57	1	ATP5J
UBE2C.1	8.20035e-61	-0.538599	0.081	0.348	1.15387e-56	1	UBE2C
HMGB2.1	2.37344e-59	-0.606871	0.398	0.621	3.33967e-55	1	HMGB2
TXN	6.12971e-59	-0.400877	0.32	0.59	8.62512e-55	1	TXN
MLEC.1	5.06174e-58	-0.337834	0.202	0.48	7.12238e-54	1	MLEC
TKT.1	6.5169e-58	0.359585	0.789	0.608	9.16993e-54	1	TKT
DAD1.1	3.25303e-57	-0.449451	0.467	0.699	4.57733e-53	1	DAD1
SLBP.1	5.10152e-57	-0.554767	0.207	0.474	7.17834e-53	1	SLBP
OSTC.1	3.01147e-56	-0.392423	0.454	0.691	4.23745e-52	1	OSTC
RPL36AL.1	6.00316e-56	-0.26782	0.973	0.993	8.44704e-52	1	RPL36AL
SPCS2.1	4.50121e-55	-0.458701	0.405	0.638	6.33365e-51	1	SPCS2
COX5A	4.92845e-55	-0.293759	0.814	0.927	6.93482e-51	1	COX5A
KDELR2.1	8.55425e-55	-0.409401	0.339	0.591	1.20367e-50	1	KDELR2
H2AFV.1	1.59146e-54	-0.334967	0.25	0.519	2.23934e-50	1	H2AFV
TMED9.1	3.97216e-54	-0.387839	0.234	0.495	5.58923e-50	1	TMED9
TPI1	7.21344e-54	-0.345414	0.818	0.905	1.015e-49	1	TPI1
PGAM1	1.00002e-53	-0.32804	0.495	0.732	1.40713e-49	1	PGAM1
CYCS	1.03978e-52	-0.335635	0.326	0.586	1.46307e-48	1	CYCS
COX6C.1	1.54458e-52	-0.272349	0.944	0.978	2.17337e-48	1	COX6C
RPN2.1	1.9212e-52	-0.367242	0.204	0.462	2.70332e-48	1	RPN2
IFITM2.1	5.15901e-52	0.263618	0.447	0.208	7.25925e-48	1	IFITM2
MKI67.1	7.98493e-52	-0.318372	0.057	0.292	1.12356e-47	1	MKI67
PTTG1.1	9.58671e-52	-0.407805	0.238	0.499	1.34895e-47	1	PTTG1
CD79B.1	9.84507e-52	0.27016	0.911	0.755	1.3853e-47	1	CD79B
CKS1B.1	1.32105e-51	-0.291799	0.072	0.31	1.85885e-47	1	CKS1B
TMED10.1	1.56996e-51	-0.348017	0.247	0.499	2.20909e-47	1	TMED10
GOT2	2.18136e-51	-0.327667	0.24	0.501	3.06939e-47	1	GOT2
COX7A2.1	3.04052e-51	-0.314719	0.698	0.872	4.27831e-47	1	COX7A2
VPREB3.1	4.87132e-50	0.263864	0.36	0.149	6.85444e-46	1	VPREB3
PA2G4.1	5.7889e-50	-0.375245	0.493	0.706	8.14555e-46	1	PA2G4
TUBA1C.1	6.0948e-50	-0.380048	0.216	0.467	8.57599e-46	1	TUBA1C
HM13.1	1.44231e-49	-0.364405	0.182	0.433	2.02947e-45	1	HM13
HSPA8.1	3.12791e-49	-0.347608	0.938	0.952	4.40128e-45	1	HSPA8
ANXA5.1	5.61518e-49	-0.281254	0.128	0.37	7.90112e-45	1	ANXA5
RANBP1.1	2.9278e-48	-0.366222	0.385	0.615	4.1197e-44	1	RANBP1
MYL6.1	4.00262e-48	-0.302676	0.929	0.957	5.63209e-44	1	MYL6
MEF2B.1	4.84978e-48	-0.295895	0.092	0.327	6.82412e-44	1	MEF2B
SNRPG.1	6.2267e-48	-0.324311	0.592	0.798	8.76159e-44	1	SNRPG
ARF1.1	6.99874e-48	-0.316699	0.38	0.617	9.84793e-44	1	ARF1
SEC13.1	7.04093e-48	-0.305098	0.247	0.496	9.9073e-44	1	SEC13
CDC20.1	2.07745e-47	-0.30949	0.047	0.262	2.92319e-43	1	CDC20
NCF1	2.37124e-47	0.296491	0.686	0.459	3.33657e-43	1	NCF1
ATPIF1.1	3.15651e-47	-0.35593	0.673	0.849	4.44153e-43	1	ATPIF1
BIRC5.1	3.51746e-47	-0.267479	0.061	0.284	4.94942e-43	1	BIRC5
BTG1.1	4.86515e-47	0.297104	0.86	0.687	6.84576e-43	1	BTG1
PRDX3.1	2.54995e-46	-0.274623	0.209	0.456	3.58804e-42	1	PRDX3
YBX1.1	4.61697e-46	-0.31284	0.818	0.909	6.49653e-42	1	YBX1
UBE2S.1	5.5518e-46	-0.329789	0.131	0.362	7.81193e-42	1	UBE2S
HSP90AA1	6.60117e-46	-0.360964	0.606	0.782	9.28851e-42	1	HSP90AA1
RPL22L1	1.22932e-45	-0.40709	0.583	0.779	1.72977e-41	1	RPL22L1
SSR2.1	1.4809e-45	-0.349099	0.65	0.826	2.08378e-41	1	SSR2
TYMS.1	1.63382e-45	-0.408307	0.181	0.417	2.29895e-41	1	TYMS
DUT.1	1.0657e-44	-0.409051	0.271	0.497	1.49954e-40	1	DUT
KIAA0101.1	1.16288e-44	-0.330836	0.131	0.36	1.63629e-40	1	KIAA0101
IRF4.1	1.51469e-44	-0.316956	0.153	0.385	2.13132e-40	1	IRF4
SPCS3.1	2.69482e-44	-0.296836	0.216	0.451	3.79189e-40	1	SPCS3
ATP5J2	3.17317e-44	-0.287706	0.602	0.806	4.46497e-40	1	ATP5J2
COX17	3.84044e-44	-0.279977	0.327	0.571	5.40389e-40	1	COX17
ALDOA	5.11185e-44	-0.265215	0.852	0.936	7.19288e-40	1	ALDOA
AC006129.4.1	1.17588e-43	-0.751233	0.162	0.384	1.65459e-39	1	AC006129.4
UBB	1.5136e-43	-0.308377	0.618	0.805	2.12979e-39	1	UBB
PKM.1	2.09808e-43	-0.350717	0.718	0.853	2.9522e-39	1	PKM
PSME2	2.81473e-43	-0.310579	0.504	0.713	3.9606e-39	1	PSME2
NDUFS5	2.81708e-43	-0.298421	0.591	0.785	3.96391e-39	1	NDUFS5
PIM2.1	9.65113e-43	-0.374122	0.345	0.574	1.35801e-38	1	PIM2
PDCD5	1.10089e-42	-0.289618	0.281	0.512	1.54906e-38	1	PDCD5
HIST1H1C	1.36655e-42	-0.518396	0.186	0.407	1.92287e-38	1	HIST1H1C
PRELID1	1.40244e-42	-0.301799	0.577	0.765	1.97337e-38	1	PRELID1
HMGN2.1	1.4173e-42	-0.454043	0.827	0.862	1.99428e-38	1	HMGN2
PSMB2	2.80489e-42	-0.275473	0.281	0.511	3.94676e-38	1	PSMB2
SRSF3.1	5.18594e-42	-0.315969	0.501	0.697	7.29713e-38	1	SRSF3
BST2.1	9.49168e-42	-0.38521	0.515	0.714	1.33557e-37	1	BST2
PSMA7	1.43521e-41	-0.286561	0.503	0.708	2.01949e-37	1	PSMA7
NDUFC1.1	1.86655e-41	-0.268239	0.376	0.607	2.62642e-37	1	NDUFC1
DBI.1	3.64955e-41	-0.310151	0.432	0.662	5.13528e-37	1	DBI
ANAPC11.1	3.93763e-41	-0.300509	0.419	0.64	5.54063e-37	1	ANAPC11
PSMA6	6.31092e-41	-0.275452	0.326	0.556	8.8801e-37	1	PSMA6
CUTA.1	1.75695e-40	-0.327575	0.529	0.726	2.47221e-36	1	CUTA
ATF5.1	3.36139e-40	-0.324364	0.124	0.338	4.72981e-36	1	ATF5
MIR4435-1HG.1	5.98332e-40	-0.263055	0.096	0.305	8.41914e-36	1	MIR4435-1HG
RPS27L.1	7.98457e-40	-0.321223	0.383	0.598	1.12351e-35	1	RPS27L
RRM2.1	2.25192e-39	-0.272008	0.054	0.246	3.16868e-35	1	RRM2
AURKAIP1	2.80964e-39	-0.265709	0.453	0.677	3.95344e-35	1	AURKAIP1
HDLBP.1	3.594e-39	-0.27194	0.127	0.338	5.05712e-35	1	HDLBP
DDOST.1	5.2707e-39	-0.304555	0.342	0.551	7.4164e-35	1	DDOST
ISCU.1	8.07187e-39	-0.305601	0.454	0.667	1.13579e-34	1	ISCU
FTL.1	8.42545e-39	-0.642042	0.827	0.886	1.18555e-34	1	FTL
TOMM5.1	2.00373e-38	-0.292497	0.501	0.702	2.81945e-34	1	TOMM5
FABP5.1	2.82323e-38	-0.408745	0.486	0.666	3.97257e-34	1	FABP5
HNRNPAB.1	4.9628e-38	-0.281208	0.277	0.497	6.98316e-34	1	HNRNPAB
TRAM1.1	5.97453e-38	-0.32429	0.245	0.454	8.40677e-34	1	TRAM1
EIF5.1	1.0138e-37	-0.296087	0.451	0.658	1.42652e-33	1	EIF5
USMG5	2.08186e-37	-0.272394	0.473	0.688	2.92938e-33	1	USMG5
LMAN2.1	3.28077e-37	-0.271762	0.262	0.474	4.61637e-33	1	LMAN2
POLR2L	4.37041e-37	-0.269746	0.595	0.784	6.14961e-33	1	POLR2L
HSPD1.1	4.70963e-37	-0.30767	0.44	0.647	6.62692e-33	1	HSPD1
CYC1	1.00156e-36	-0.26786	0.441	0.657	1.40929e-32	1	CYC1
ENO1.1	1.02357e-36	-0.295271	0.631	0.797	1.44027e-32	1	ENO1
PSMB3	8.42258e-36	-0.272079	0.478	0.685	1.18514e-31	1	PSMB3
RABAC1.1	1.46079e-35	-0.273481	0.08	0.266	2.05548e-31	1	RABAC1
TNFRSF17.1	1.99569e-35	-0.266354	0.066	0.246	2.80814e-31	1	TNFRSF17
SLIRP	2.13047e-35	-0.266638	0.328	0.538	2.99779e-31	1	SLIRP
RPN1.1	4.0005e-35	-0.263809	0.176	0.381	5.6291e-31	1	RPN1
BUB3.1	4.90694e-35	-0.263843	0.235	0.44	6.90455e-31	1	BUB3
RGS1.1	6.20051e-35	-0.273873	0.103	0.296	8.72474e-31	1	RGS1
CDK4.1	6.79506e-35	-0.264735	0.299	0.502	9.56133e-31	1	CDK4
MRPS24.1	1.86493e-34	-0.282807	0.424	0.621	2.62414e-30	1	MRPS24
LINC00926.1	5.94872e-34	0.275412	0.623	0.425	8.37045e-30	1	LINC00926
UBE2J1.1	6.9125e-34	-0.334661	0.439	0.626	9.72657e-30	1	UBE2J1
GPSM3.1	1.57677e-33	0.265219	0.697	0.553	2.21867e-29	1	GPSM3
HSPE1.1	1.68703e-33	-0.310487	0.6	0.746	2.37381e-29	1	HSPE1
IGJ.1	3.68322e-33	-1.42858	0.423	0.538	5.18266e-29	1	IGJ
HNRNPA2B1.1	1.98453e-32	-0.268133	0.777	0.87	2.79243e-28	1	HNRNPA2B1
NCL.1	6.34547e-32	-0.320844	0.644	0.793	8.92871e-28	1	NCL
CCDC88A.1	7.04533e-32	-0.297036	0.188	0.377	9.91349e-28	1	CCDC88A
PPDPF	8.55139e-31	-0.270308	0.501	0.687	1.20327e-26	1	PPDPF
HIST1H2AJ.1	1.40881e-30	-0.279816	0.07	0.234	1.98234e-26	1	HIST1H2AJ
CD63.1	2.44628e-30	-0.277229	0.271	0.457	3.44216e-26	1	CD63
SRSF2.1	2.85692e-30	-0.270228	0.443	0.62	4.01998e-26	1	SRSF2
ARL6IP1.1	9.99178e-30	-0.355701	0.305	0.489	1.40594e-25	1	ARL6IP1
CFLAR	1.50869e-29	-0.284722	0.323	0.517	2.12288e-25	1	CFLAR
EBI3.1	1.65808e-29	-0.303264	0.127	0.304	2.33309e-25	1	EBI3
TMBIM6.1	2.45981e-29	-0.26522	0.517	0.682	3.4612e-25	1	TMBIM6
PMAIP1.1	1.53177e-28	-0.346162	0.391	0.565	2.15536e-24	1	PMAIP1
ST6GAL1.1	1.59155e-28	-0.310044	0.218	0.388	2.23947e-24	1	ST6GAL1
DERL3.1	2.44993e-28	-0.300336	0.029	0.166	3.4473e-24	1	DERL3
DHRS9.1	9.47947e-28	-0.446566	0.108	0.269	1.33386e-23	1	DHRS9
BATF.1	1.56321e-27	-0.359512	0.318	0.475	2.19959e-23	1	BATF
SERP1.1	1.79471e-27	-0.273621	0.652	0.792	2.52534e-23	1	SERP1
DUSP2.1	1.54973e-25	-0.322186	0.208	0.388	2.18063e-21	1	DUSP2
HIST1H1B.1	2.36829e-25	-0.275765	0.067	0.208	3.33243e-21	1	HIST1H1B
IL5RA.1	1.16749e-24	-0.421769	0.247	0.394	1.64278e-20	1	IL5RA
RTTN.1	3.06685e-24	-0.267832	0.052	0.183	4.31537e-20	1	RTTN
HIST1H2BK.1	2.84586e-22	-0.312933	0.181	0.335	4.00442e-18	1	HIST1H2BK
C12orf57.1	2.81473e-21	-0.341612	0.784	0.828	3.9606e-17	1	C12orf57
C1orf186.1	1.22191e-20	-0.315606	0.336	0.478	1.71935e-16	1	C1orf186
HLA-C.1	2.40532e-18	-0.290839	0.996	0.971	3.38453e-14	1	HLA-C
CRIP1.1	7.98626e-15	-0.404339	0.423	0.535	1.12375e-10	1	CRIP1
CCL4.1	1.872e-13	-0.805208	0.029	0.104	2.63409e-09	1	CCL4
VIM.1	1.29796e-11	-0.274313	0.431	0.519	1.82637e-07	1	VIM
HIST1H4C.2	0	1.60868	0.956	0.552	0	2	HIST1H4C
TUBA1B.2	0	1.27547	1	0.676	0	2	TUBA1B
HMGB2.2	0	1.09216	0.986	0.468	0	2	HMGB2
STMN1.2	0	1.04787	0.909	0.277	0	2	STMN1
UBE2C.2	0	1.00694	0.798	0.162	0	2	UBE2C
H2AFX.2	2.35341e-307	0.780093	0.798	0.199	3.31148e-303	2	H2AFX
TUBB.2	1.02107e-296	1.01114	0.979	0.598	1.43674e-292	2	TUBB
HMGN2.2	2.96062e-281	0.861393	0.996	0.818	4.16589e-277	2	HMGN2
HMGB1.2	6.45714e-279	0.798856	0.999	0.896	9.08585e-275	2	HMGB1
MKI67.2	1.04012e-262	0.621938	0.667	0.133	1.46356e-258	2	MKI67
NUSAP1.2	1.23599e-246	0.551298	0.598	0.106	1.73917e-242	2	NUSAP1
CDCA3.2	3.4949e-246	0.501744	0.538	0.076	4.91768e-242	2	CDCA3
TOP2A.2	6.04306e-244	0.570096	0.603	0.11	8.50319e-240	2	TOP2A
PTMA.2	1.04391e-237	0.554838	1	1	1.46889e-233	2	PTMA
H2AFZ.2	1.33677e-233	0.849641	0.981	0.638	1.88097e-229	2	H2AFZ
HIST1H2AJ.2	1.09494e-231	0.699982	0.57	0.104	1.54069e-227	2	HIST1H2AJ
TUBB4B.2	7.93314e-225	0.765911	0.777	0.264	1.11627e-220	2	TUBB4B
TYMS.2	1.27639e-222	0.790494	0.771	0.263	1.79601e-218	2	TYMS
RRM2.2	7.06957e-212	0.586332	0.566	0.113	9.94759e-208	2	RRM2
KIAA0101.2	2.94479e-206	0.62221	0.707	0.21	4.14362e-202	2	KIAA0101
CKS1B.2	2.36138e-205	0.523441	0.639	0.162	3.3227e-201	2	CKS1B
HIST1H1B.2	6.93086e-204	0.661117	0.513	0.092	9.75242e-200	2	HIST1H1B
ZWINT.2	2.76243e-195	0.417658	0.503	0.088	3.88702e-191	2	ZWINT
BIRC5.2	4.38812e-186	0.469887	0.597	0.144	6.17452e-182	2	BIRC5
HIST1H3B.2	5.56925e-184	0.513485	0.411	0.056	7.83649e-180	2	HIST1H3B
AURKB.2	1.69129e-183	0.391883	0.448	0.07	2.37981e-179	2	AURKB
CDK1.2	7.00585e-173	0.399362	0.451	0.079	9.85793e-169	2	CDK1
HIST1H2AI.2	1.92389e-166	0.535203	0.386	0.055	2.70711e-162	2	HIST1H2AI
CDC20.2	6.21016e-163	0.528261	0.538	0.134	8.73831e-159	2	CDC20
TMPO.2	4.04147e-160	0.517389	0.682	0.249	5.68675e-156	2	TMPO
GTSE1.2	1.20549e-158	0.360645	0.436	0.081	1.69625e-154	2	GTSE1
HIST1H1C.1	1.37545e-157	0.843666	0.701	0.273	1.93539e-153	2	HIST1H1C
CKS2.2	1.66209e-155	0.602257	0.838	0.428	2.33872e-151	2	CKS2
PTTG1.2	9.09396e-154	0.647587	0.77	0.359	1.27961e-149	2	PTTG1
UBE2S.2	4.84566e-152	0.502269	0.654	0.225	6.81833e-148	2	UBE2S
CENPF.2	2.10512e-150	0.413567	0.452	0.096	2.96212e-146	2	CENPF
CDKN3.2	1.76552e-149	0.442557	0.498	0.124	2.48426e-145	2	CDKN3
PLK1.2	2.97689e-149	0.407241	0.422	0.081	4.18879e-145	2	PLK1
TPX2.2	1.17028e-147	0.385347	0.449	0.095	1.6467e-143	2	TPX2
CDCA8.2	4.10433e-145	0.347428	0.413	0.079	5.7752e-141	2	CDCA8
CCNA2.2	6.32635e-143	0.327406	0.415	0.081	8.9018e-139	2	CCNA2
KIFC1.2	4.08409e-134	0.287796	0.333	0.05	5.74672e-130	2	KIFC1
CCNB1.2	1.51545e-132	0.389197	0.431	0.097	2.1324e-128	2	CCNB1
H2AFV.2	8.23762e-132	0.47516	0.778	0.38	1.15912e-127	2	H2AFV
ASPM.2	5.94898e-131	0.293952	0.334	0.052	8.37081e-127	2	ASPM
TUBA1C.2	1.21311e-127	0.578258	0.716	0.335	1.70697e-123	2	TUBA1C
HIST1H3C	5.52878e-127	0.361253	0.26	0.027	7.77954e-123	2	HIST1H3C
ARL6IP1.2	5.93397e-127	0.723409	0.734	0.377	8.34969e-123	2	ARL6IP1
DUT.2	2.31034e-126	0.597941	0.748	0.372	3.25088e-122	2	DUT
PPIA.2	1.46281e-125	0.306113	1	1	2.05831e-121	2	PPIA
CENPM.2	1.94071e-123	0.367464	0.466	0.127	2.73078e-119	2	CENPM
CENPW.2	3.55224e-118	0.321777	0.455	0.122	4.99836e-114	2	CENPW
GAPDH.2	4.20622e-113	0.312423	1	1	5.91857e-109	2	GAPDH
MAD2L1.2	1.82249e-112	0.33049	0.48	0.143	2.56443e-108	2	MAD2L1
HIST1H2AM.2	1.02035e-111	0.359972	0.35	0.073	1.43574e-107	2	HIST1H2AM
HIST1H3D	2.63462e-110	0.269799	0.306	0.053	3.70717e-106	2	HIST1H3D
ASF1B.2	4.01631e-110	0.283236	0.35	0.074	5.65135e-106	2	ASF1B
KPNA2.2	4.76969e-108	0.400895	0.551	0.206	6.71143e-104	2	KPNA2
TROAP.2	4.91417e-106	0.320294	0.419	0.113	6.91474e-102	2	TROAP
HIST1H3G	1.49047e-105	0.27144	0.248	0.033	2.09724e-101	2	HIST1H3G
HIST1H2BJ.2	2.11066e-103	0.324093	0.301	0.056	2.96991e-99	2	HIST1H2BJ
NUDT1.2	8.01841e-103	0.366594	0.603	0.251	1.12827e-98	2	NUDT1
CCNB2.2	3.29277e-102	0.313751	0.373	0.093	4.63326e-98	2	CCNB2
TMEM106C.2	5.54912e-102	0.363969	0.499	0.173	7.80817e-98	2	TMEM106C
RAN.2	2.11903e-100	0.387913	0.999	0.963	2.98169e-96	2	RAN
HIST1H2AG.1	1.26173e-97	0.287364	0.264	0.044	1.77538e-93	2	HIST1H2AG
NUCKS1.2	1.51588e-97	0.418686	0.893	0.601	2.13299e-93	2	NUCKS1
RAD21.2	1.18443e-92	0.416518	0.766	0.439	1.66661e-88	2	RAD21
VIM.2	7.86142e-90	0.577902	0.749	0.437	1.10618e-85	2	VIM
HNRNPA2B1.2	1.62563e-88	0.403737	0.957	0.823	2.28743e-84	2	HNRNPA2B1
SMC4.2	3.89429e-86	0.296039	0.428	0.142	5.47966e-82	2	SMC4
SRSF3.2	8.75497e-86	0.401236	0.86	0.602	1.23191e-81	2	SRSF3
HIST1H2AC.2	1.46681e-85	0.327914	0.319	0.08	2.06394e-81	2	HIST1H2AC
H3F3A	3.97923e-84	0.326726	0.999	0.983	5.59918e-80	2	H3F3A
CFL1.2	3.34464e-83	0.314454	0.997	0.987	4.70625e-79	2	CFL1
BUB3.2	1.27133e-81	0.370582	0.644	0.333	1.78889e-77	2	BUB3
MRPL51.1	1.70922e-79	0.380262	0.903	0.682	2.40504e-75	2	MRPL51
SLC25A5.1	4.68148e-79	0.330514	0.988	0.928	6.58732e-75	2	SLC25A5
CALM2	1.05627e-77	0.397386	0.878	0.671	1.48628e-73	2	CALM2
FEN1.1	1.59455e-77	0.264805	0.389	0.127	2.24369e-73	2	FEN1
HNRNPA1.2	1.74491e-77	0.278204	1	0.998	2.45526e-73	2	HNRNPA1
ANP32E.2	2.58378e-75	0.327308	0.603	0.299	3.63564e-71	2	ANP32E
DTYMK.2	4.84663e-75	0.273621	0.472	0.185	6.81969e-71	2	DTYMK
DDX39A.2	3.08899e-73	0.32013	0.651	0.343	4.34652e-69	2	DDX39A
HP1BP3.1	4.64844e-72	0.336278	0.567	0.278	6.54081e-68	2	HP1BP3
HIST1H1D.1	1.70048e-71	0.30036	0.343	0.107	2.39275e-67	2	HIST1H1D
HIST1H1E.1	2.68981e-71	0.578176	0.615	0.319	3.78484e-67	2	HIST1H1E
PFN1.1	1.20947e-70	0.276303	1	0.998	1.70184e-66	2	PFN1
HMGB3.2	2.36614e-70	0.271588	0.429	0.163	3.32939e-66	2	HMGB3
UBB.1	1.15207e-69	0.376171	0.904	0.73	1.62108e-65	2	UBB
PCNA.2	5.4147e-68	0.282258	0.377	0.133	7.61902e-64	2	PCNA
RANBP1.2	1.24213e-65	0.366726	0.778	0.512	1.7478e-61	2	RANBP1
TUBA4A.1	3.20763e-65	0.312783	0.598	0.314	4.51346e-61	2	TUBA4A
ANP32B.2	5.84729e-63	0.323672	0.936	0.756	8.22773e-59	2	ANP32B
RPA3.2	9.93807e-62	0.279629	0.55	0.274	1.39839e-57	2	RPA3
MYBL2.2	9.44023e-61	0.286798	0.551	0.278	1.32834e-56	2	MYBL2
LDHA.2	5.16281e-60	0.386041	0.846	0.62	7.26459e-56	2	LDHA
SIVA1.2	7.51509e-60	0.309129	0.622	0.356	1.05745e-55	2	SIVA1
CRIP1.2	5.19067e-59	0.545022	0.725	0.456	7.3038e-55	2	CRIP1
BANF1.2	1.40542e-55	0.294855	0.759	0.503	1.97757e-51	2	BANF1
SNRPD1.2	9.26099e-52	0.288992	0.89	0.695	1.30311e-47	2	SNRPD1
SNRPG.2	8.17939e-51	0.298457	0.893	0.718	1.15092e-46	2	SNRPG
COX8A.1	8.58333e-51	0.295558	0.945	0.806	1.20776e-46	2	COX8A
SNRPB.2	6.44009e-50	0.28865	0.814	0.579	9.06185e-46	2	SNRPB
DNMT1.2	7.15113e-50	0.268779	0.461	0.228	1.00624e-45	2	DNMT1
MZT2B.2	1.12823e-49	0.269294	0.787	0.535	1.58753e-45	2	MZT2B
U2AF1.2	2.08873e-49	0.292273	0.772	0.545	2.93905e-45	2	U2AF1
C12orf75.2	2.86095e-48	0.302629	0.779	0.55	4.02565e-44	2	C12orf75
HNRNPAB.2	1.1092e-47	0.283424	0.644	0.4	1.56075e-43	2	HNRNPAB
RBM8A.2	2.20348e-47	0.264566	0.759	0.514	3.10052e-43	2	RBM8A
HMGN1.2	1.10379e-46	0.2731	0.909	0.753	1.55314e-42	2	HMGN1
CDCA4	1.17269e-46	0.356901	0.833	0.645	1.65009e-42	2	CDCA4
HN1.2	1.62134e-45	0.268611	0.568	0.332	2.28139e-41	2	HN1
CDK2AP2.2	1.40722e-42	0.319313	0.629	0.413	1.9801e-38	2	CDK2AP2
HIST1H2BK.2	8.58894e-42	0.531716	0.457	0.262	1.20855e-37	2	HIST1H2BK
SRSF2.2	2.58386e-38	0.268858	0.75	0.539	3.63574e-34	2	SRSF2
HSP90AA1.1	3.97594e-38	0.310726	0.857	0.715	5.59454e-34	2	HSP90AA1
PKM.2	1.97742e-37	0.270299	0.907	0.802	2.78243e-33	2	PKM
PPDPF.1	1.55149e-35	0.269382	0.794	0.61	2.1831e-31	2	PPDPF
MALAT1.1	1.73188e-26	-0.401175	1	0.99	2.43693e-22	2	MALAT1
LTB.2	2.69566e-20	-0.575846	0.533	0.617	3.79307e-16	2	LTB
SSR4.2	4.13595e-17	-0.398091	0.842	0.891	5.81969e-13	2	SSR4
NEAT1.1	6.00497e-16	-0.29674	0.607	0.685	8.44959e-12	2	NEAT1
FTL.2	8.80358e-15	-0.380709	0.82	0.887	1.23875e-10	2	FTL
IGJ.2	1.07853e-14	-0.907747	0.442	0.532	1.51761e-10	2	IGJ
CD52.2	8.91146e-12	-0.424403	0.636	0.672	1.25393e-07	2	CD52
EBI3.2	1.15981e-156	0.662965	0.635	0.193	1.63197e-152	3	EBI3
FABP5.3	1.21532e-128	0.689789	0.894	0.575	1.71007e-124	3	FABP5
BATF.2	1.15143e-126	0.632363	0.773	0.375	1.62018e-122	3	BATF
MIR155HG.2	3.35798e-110	0.846666	0.812	0.467	4.72502e-106	3	MIR155HG
RAN.3	1.22735e-99	0.42764	0.992	0.966	1.727e-95	3	RAN
CCL22	1.6361e-93	0.330362	0.249	0.037	2.30216e-89	3	CCL22
IGJ.3	5.63827e-88	-1.78434	0.209	0.574	7.93361e-84	3	IGJ
NPM1.3	1.67125e-83	0.352872	0.995	0.979	2.35161e-79	3	NPM1
BCL2A1.1	8.51398e-81	0.398139	0.38	0.111	1.198e-76	3	BCL2A1
C12orf57.2	1.37481e-77	-0.611403	0.645	0.853	1.9345e-73	3	C12orf57
MZB1.2	1.6068e-77	-0.991957	0.692	0.858	2.26093e-73	3	MZB1
MALAT1.2	9.38103e-77	-0.629385	0.981	0.995	1.32e-72	3	MALAT1
HSP90AB1.1	2.63067e-75	0.454108	0.973	0.902	3.70161e-71	3	HSP90AB1
HSPE1.2	1.4566e-74	0.454705	0.886	0.681	2.04958e-70	3	HSPE1
CYB5R2.3	3.2516e-71	0.357167	0.611	0.287	4.57532e-67	3	CYB5R2
ACTB.2	1.31011e-67	0.351694	0.999	0.995	1.84346e-63	3	ACTB
SLIRP.1	3.24536e-67	0.403665	0.727	0.447	4.56655e-63	3	SLIRP
PKM.3	7.83222e-61	0.372324	0.952	0.798	1.10207e-56	3	PKM
NOP16.2	8.44381e-61	0.347761	0.5	0.228	1.18813e-56	3	NOP16
CFLAR.1	7.27993e-60	0.447638	0.701	0.43	1.02436e-55	3	CFLAR
PA2G4.3	1.66838e-59	0.406411	0.848	0.623	2.34757e-55	3	PA2G4
ENO1.3	2.50848e-59	0.370971	0.91	0.732	3.52968e-55	3	ENO1
CCL17.3	1.36202e-58	0.374264	0.273	0.074	1.91649e-54	3	CCL17
C1orf186.2	1.98789e-58	0.502969	0.664	0.405	2.79715e-54	3	C1orf186
IMPDH2.3	5.45728e-57	0.372554	0.83	0.605	7.67894e-53	3	IMPDH2
HLA-E.1	6.55621e-56	-0.393704	0.72	0.877	9.22524e-52	3	HLA-E
CXCL10.2	4.08669e-55	0.296573	0.242	0.062	5.75039e-51	3	CXCL10
SAT1.3	1.34254e-53	-0.527161	0.621	0.827	1.88909e-49	3	SAT1
SNRPE.3	1.18376e-52	0.340373	0.743	0.503	1.66566e-48	3	SNRPE
SNRPD1.3	2.43975e-51	0.338561	0.879	0.706	3.43298e-47	3	SNRPD1
RANBP1.3	3.75979e-50	0.361418	0.774	0.525	5.2904e-46	3	RANBP1
C1QBP.1	1.01867e-47	0.34055	0.879	0.702	1.43337e-43	3	C1QBP
YBX1.3	1.09374e-47	0.307722	0.955	0.876	1.539e-43	3	YBX1
SNRPF.2	1.63557e-47	0.309734	0.906	0.747	2.3014e-43	3	SNRPF
DDX21.2	3.4982e-47	0.342044	0.675	0.428	4.92231e-43	3	DDX21
NCL.3	8.09194e-47	0.38835	0.885	0.737	1.13862e-42	3	NCL
HLA-C.2	2.18219e-45	-0.420587	0.958	0.98	3.07056e-41	3	HLA-C
PPIB.2	4.48284e-45	-0.633231	0.86	0.93	6.3078e-41	3	PPIB
CCL3.2	8.45853e-45	-1.43451	0.228	0.479	1.1902e-40	3	CCL3
HSPD1.3	1.1364e-44	0.351062	0.791	0.565	1.59903e-40	3	HSPD1
IL5RA.2	1.16952e-44	-0.529583	0.148	0.404	1.64563e-40	3	IL5RA
SRSF2.3	1.48466e-44	0.322911	0.762	0.546	2.08906e-40	3	SRSF2
RPL22L1.2	1.626e-44	0.404891	0.879	0.709	2.28795e-40	3	RPL22L1
MT2A.2	1.63376e-43	0.343838	0.34	0.139	2.29886e-39	3	MT2A
PTPN6.1	1.64914e-41	-0.378088	0.59	0.765	2.32051e-37	3	PTPN6
AC006129.4.2	3.46863e-41	-0.771287	0.136	0.376	4.88071e-37	3	AC006129.4
PHB.2	3.52941e-41	0.294577	0.545	0.316	4.96623e-37	3	PHB
LAPTM5.2	4.51064e-41	-0.336278	0.664	0.836	6.34693e-37	3	LAPTM5
B2M.2	8.86336e-41	-0.319423	0.995	0.993	1.24716e-36	3	B2M
LDHA.3	1.35415e-40	0.332864	0.823	0.635	1.90543e-36	3	LDHA
GRHPR.1	4.53131e-40	0.280509	0.389	0.182	6.37601e-36	3	GRHPR
SERBP1.3	7.43896e-40	0.298095	0.834	0.656	1.04674e-35	3	SERBP1
NEAT1.2	8.276e-40	-0.430137	0.477	0.707	1.16452e-35	3	NEAT1
SRSF7.3	9.63512e-40	0.317532	0.685	0.469	1.35576e-35	3	SRSF7
HSPA8.3	2.47402e-39	0.294632	0.98	0.943	3.48119e-35	3	HSPA8
RCC1.2	4.3817e-39	0.347821	0.647	0.426	6.16549e-35	3	RCC1
SPCS2.2	4.76911e-39	-0.441434	0.421	0.621	6.71062e-35	3	SPCS2
SNRPB.3	5.59812e-39	0.286533	0.792	0.594	7.87712e-35	3	SNRPB
CDK4.3	1.14867e-38	0.289977	0.647	0.421	1.61629e-34	3	CDK4
UBE2J1.2	1.91791e-38	-0.402932	0.413	0.62	2.69869e-34	3	UBE2J1
PLAC8.1	4.69401e-38	0.32945	0.572	0.362	6.60495e-34	3	PLAC8
SUB1.3	7.61336e-38	-0.386968	0.925	0.962	1.07128e-33	3	SUB1
P4HB.2	1.96688e-37	-0.480567	0.486	0.657	2.76759e-33	3	P4HB
ST6GAL1.3	2.19352e-36	-0.351667	0.158	0.39	3.0865e-32	3	ST6GAL1
VDAC1.1	2.82582e-36	0.28265	0.719	0.523	3.97622e-32	3	VDAC1
LYAR.3	2.86975e-36	0.263443	0.413	0.207	4.03803e-32	3	LYAR
MTDH.2	2.88097e-36	-0.355938	0.906	0.962	4.05381e-32	3	MTDH
TIMM13.2	3.87467e-36	0.279954	0.704	0.517	5.45204e-32	3	TIMM13
SSR2.2	5.92099e-36	-0.348517	0.711	0.804	8.33143e-32	3	SSR2
POLD4.2	3.05566e-35	-0.354163	0.499	0.686	4.29962e-31	3	POLD4
MRPL4.2	5.44711e-35	0.272732	0.523	0.316	7.66463e-31	3	MRPL4
PTGES3.3	1.1037e-34	0.27545	0.829	0.642	1.55302e-30	3	PTGES3
ATP5G1.1	1.67194e-33	0.268821	0.818	0.635	2.35259e-29	3	ATP5G1
TOMM5.2	3.42202e-33	0.295398	0.787	0.633	4.81513e-29	3	TOMM5
DHRS9.3	6.09468e-33	-0.486558	0.067	0.268	8.57582e-29	3	DHRS9
TXN.1	8.22136e-33	0.334073	0.692	0.5	1.15683e-28	3	TXN
RASSF6.1	4.82499e-32	-0.323823	0.334	0.552	6.78924e-28	3	RASSF6
CCT2.3	7.57927e-32	0.265592	0.702	0.511	1.06648e-27	3	CCT2
SNRPG.3	9.49305e-32	0.265362	0.878	0.729	1.33577e-27	3	SNRPG
EIF5A.1	1.30462e-31	0.27612	0.707	0.524	1.83574e-27	3	EIF5A
SSR4.3	3.27023e-31	-0.595732	0.845	0.888	4.60154e-27	3	SSR4
PDIA4.2	6.21203e-31	-0.422365	0.246	0.444	8.74095e-27	3	PDIA4
CYBA.1	1.02859e-30	-0.279651	0.727	0.872	1.44733e-26	3	CYBA
ZFP36L2.1	1.19951e-30	-0.391632	0.363	0.573	1.68783e-26	3	ZFP36L2
HLA-B.3	1.9826e-30	-0.311123	0.969	0.981	2.78971e-26	3	HLA-B
DUT.3	9.85753e-30	0.269097	0.621	0.414	1.38705e-25	3	DUT
NCF1.2	3.00506e-29	-0.290893	0.333	0.543	4.22842e-25	3	NCF1
UBC.2	1.56836e-28	-0.331663	0.681	0.807	2.20684e-24	3	UBC
MS4A1.2	3.69461e-28	0.274583	0.965	0.887	5.19869e-24	3	MS4A1
FOXP1.2	1.02056e-27	0.282449	0.575	0.401	1.43603e-23	3	FOXP1
CDCA4.1	1.2099e-27	-0.317065	0.55	0.709	1.70246e-23	3	CDCA4
SEC11C.2	1.40634e-27	-0.719875	0.827	0.842	1.97887e-23	3	SEC11C
KDELR2.2	5.81476e-27	-0.348925	0.408	0.562	8.18196e-23	3	KDELR2
BTG2.2	1.62209e-26	-0.299486	0.186	0.38	2.28244e-22	3	BTG2
CD53.1	7.60907e-26	-0.271074	0.666	0.8	1.07067e-21	3	CD53
ISG20.3	2.77771e-25	-0.326954	0.592	0.718	3.90852e-21	3	ISG20
TRAM1.2	8.71103e-25	-0.305597	0.261	0.438	1.22573e-20	3	TRAM1
C19orf10.2	3.45439e-24	-0.383662	0.38	0.529	4.86067e-20	3	C19orf10
HSP90B1.2	2.50452e-23	-0.598034	0.947	0.954	3.52411e-19	3	HSP90B1
SERP1.2	3.33784e-23	-0.285441	0.711	0.772	4.69667e-19	3	SERP1
HSPA5.3	5.52246e-23	-0.613175	0.406	0.546	7.77065e-19	3	HSPA5
SDF2L1.3	5.60847e-23	-0.473707	0.332	0.482	7.89168e-19	3	SDF2L1
DUSP22.2	1.53109e-22	-0.300487	0.197	0.371	2.1544e-18	3	DUSP22
XBP1.2	4.08336e-22	-0.422819	0.364	0.503	5.74569e-18	3	XBP1
DAD1.2	2.21416e-21	-0.335478	0.56	0.667	3.11555e-17	3	DAD1
VIMP.2	2.40091e-21	-0.320261	0.205	0.366	3.37832e-17	3	VIMP
FKBP2.2	3.06133e-21	-0.328776	0.28	0.435	4.3076e-17	3	FKBP2
SSR3.2	2.09428e-20	-0.328768	0.481	0.602	2.94687e-16	3	SSR3
DERL3.2	3.16446e-20	-0.2846	0.031	0.157	4.45271e-16	3	DERL3
MANF.3	1.76229e-19	-0.480215	0.389	0.507	2.47972e-15	3	MANF
HERPUD1.2	1.7937e-18	-0.378631	0.355	0.498	2.52392e-14	3	HERPUD1
HM13.2	2.15555e-17	-0.271593	0.261	0.402	3.03307e-13	3	HM13
ARF4.2	2.52618e-17	-0.33305	0.394	0.507	3.55459e-13	3	ARF4
SEC61G.2	5.65224e-16	-0.339641	0.808	0.817	7.95326e-12	3	SEC61G
BST2.2	2.18811e-15	-0.291422	0.617	0.682	3.07889e-11	3	BST2
FKBP11.2	3.43191e-15	-0.405614	0.304	0.419	4.82904e-11	3	FKBP11
JUN.2	4.4758e-13	-0.411316	0.28	0.396	6.29789e-09	3	JUN
HIST1H1E.2	4.5769e-13	-0.280258	0.269	0.401	6.44016e-09	3	HIST1H1E
PDIA6.3	1.06424e-12	-0.270615	0.537	0.613	1.49749e-08	3	PDIA6
HIST1H1C.2	3.55872e-12	-0.320587	0.26	0.379	5.00747e-08	3	HIST1H1C
CD52.3	1.2329e-11	-0.479012	0.647	0.669	1.73482e-07	3	CD52
HIST1H4C.3	3.2834e-10	-0.542402	0.594	0.642	4.62007e-06	3	HIST1H4C
SELK.3	7.40924e-10	-0.281482	0.404	0.477	1.04255e-05	3	SELK
LTB.3	7.71596e-07	-0.45569	0.592	0.601	0.0108571	3	LTB
CD37.3	7.46578e-28	-0.614027	0.715	0.816	1.05051e-23	4	CD37
ZFP36L2.2	2.93262e-22	0.419057	0.704	0.523	4.12649e-18	4	ZFP36L2
AFF3.4	2.88389e-21	-0.356407	0.142	0.387	4.05792e-17	4	AFF3
HLA-DRA.2	1.93469e-19	-0.43763	0.807	0.861	2.7223e-15	4	HLA-DRA
ACTB.3	3.0367e-17	-0.27315	0.989	0.997	4.27294e-13	4	ACTB
MDM2.3	5.89753e-17	0.275059	0.515	0.326	8.29841e-13	4	MDM2
LTB.4	1.00136e-16	-0.733598	0.456	0.613	1.40901e-12	4	LTB
ZFP36L1.3	1.72386e-15	-0.318203	0.198	0.398	2.42564e-11	4	ZFP36L1
EBI3.3	4.87372e-15	-0.311522	0.1	0.281	6.85781e-11	4	EBI3
TUBB.4	2.3648e-14	-0.462054	0.58	0.684	3.32751e-10	4	TUBB
HLA-DQA1.4	2.41043e-14	-0.293268	0.565	0.726	3.39172e-10	4	HLA-DQA1
UBE2C.3	3.28265e-14	-0.400348	0.129	0.306	4.61902e-10	4	UBE2C
CD1C.2	7.3735e-13	-0.266532	0.28	0.467	1.03753e-08	4	CD1C
AC079767.4.3	1.16404e-12	-0.291419	0.174	0.347	1.63792e-08	4	AC079767.4
TUBA1B.4	1.54489e-12	-0.527366	0.668	0.748	2.17382e-08	4	TUBA1B
HLA-DRB1.2	4.89207e-12	-0.294495	0.723	0.821	6.88363e-08	4	HLA-DRB1
HLA-DPB1.2	2.82745e-11	-0.281721	0.359	0.508	3.9785e-07	4	HLA-DPB1
MIR4435-1HG.2	1.72721e-10	0.264987	0.385	0.248	2.43036e-06	4	MIR4435-1HG
VIM.4	1.16436e-09	-0.3262	0.377	0.511	1.63837e-05	4	VIM
IGJ.4	3.35049e-09	-0.357546	0.699	0.496	4.71448e-05	4	IGJ
STMN1.3	2.39604e-07	-0.333826	0.314	0.414	0.00337147	4	STMN1
CD52.4	2.27417e-134	1.52134	0.989	0.645	3.19998e-130	5	CD52
S100A4.2	5.37341e-97	0.924453	0.686	0.187	7.56092e-93	5	S100A4
CD74.5	1.61649e-95	0.687351	1	0.999	2.27457e-91	5	CD74
HLA-DRA.3	1.73094e-92	0.89495	0.996	0.847	2.4356e-88	5	HLA-DRA
AC096559.1.1	1.18261e-88	0.502682	0.527	0.11	1.66405e-84	5	AC096559.1
HLA-DRB1.3	1.8151e-86	0.865214	0.992	0.801	2.55402e-82	5	HLA-DRB1
HLA-DQA1.5	1.24216e-83	0.803648	0.966	0.696	1.74784e-79	5	HLA-DQA1
HLA-DPA1.3	7.34171e-83	0.781555	0.973	0.743	1.03305e-78	5	HLA-DPA1
HLA-DQB1.4	8.09293e-81	0.780273	0.97	0.725	1.13876e-76	5	HLA-DQB1
TMSB4X.4	3.54497e-74	0.809799	0.992	0.99	4.98812e-70	5	TMSB4X
CD19.3	4.71606e-74	0.722223	0.852	0.417	6.63597e-70	5	CD19
ZFP36L1.4	5.98594e-70	0.74745	0.814	0.354	8.42282e-66	5	ZFP36L1
S100A6.1	2.68939e-67	0.495509	0.462	0.108	3.78424e-63	5	S100A6
HLA-DPB1.3	1.98712e-58	0.680664	0.864	0.472	2.79607e-54	5	HLA-DPB1
SH3BGRL3.3	2.44663e-53	0.575851	0.97	0.815	3.44265e-49	5	SH3BGRL3
RNASET2.4	8.10522e-52	0.43232	0.644	0.243	1.14049e-47	5	RNASET2
LTB.5	1.33182e-49	0.908925	0.917	0.58	1.87401e-45	5	LTB
CD79B.3	9.15904e-49	0.591156	0.943	0.779	1.28877e-44	5	CD79B
CDCA4.3	1.01395e-48	-0.67166	0.242	0.711	1.42673e-44	5	CDCA4
AFF3.5	2.01836e-48	0.614911	0.727	0.343	2.84004e-44	5	AFF3
MS4A1.4	8.9777e-47	0.574869	0.989	0.894	1.26325e-42	5	MS4A1
HLA-DRB5.2	2.14885e-45	0.60166	0.811	0.497	3.02364e-41	5	HLA-DRB5
PIGR	1.32732e-44	0.301942	0.288	0.06	1.86767e-40	5	PIGR
SLC2A3.2	1.13646e-43	0.393883	0.496	0.166	1.59911e-39	5	SLC2A3
CD37.4	1.28362e-43	0.564916	0.985	0.796	1.80618e-39	5	CD37
SNX29P2.2	1.95188e-40	0.362402	0.417	0.128	2.74649e-36	5	SNX29P2
UCP2.3	2.00502e-40	0.513848	0.905	0.707	2.82126e-36	5	UCP2
HLA-DMB.2	5.05655e-38	0.397341	0.625	0.281	7.11507e-34	5	HLA-DMB
HSP90B1.4	5.07968e-38	-0.926131	0.879	0.957	7.14762e-34	5	HSP90B1
SUB1.4	1.38829e-32	-0.569592	0.871	0.961	1.95346e-28	5	SUB1
RPS26.2	1.40682e-32	-0.344201	1	1	1.97954e-28	5	RPS26
CD69.3	4.96436e-32	0.499865	0.648	0.328	6.98535e-28	5	CD69
CD22.2	9.4777e-31	0.423749	0.667	0.361	1.33361e-26	5	CD22
BTG1.2	4.69535e-30	0.432853	0.913	0.713	6.60683e-26	5	BTG1
PTPRCAP.3	1.79085e-28	0.353625	0.989	0.958	2.51991e-24	5	PTPRCAP
SEC11C.4	1.8293e-28	-0.897099	0.712	0.848	2.57401e-24	5	SEC11C
LINC00926.5	2.49466e-28	0.476537	0.742	0.45	3.51024e-24	5	LINC00926
CORO1A.3	6.80701e-28	0.363976	0.985	0.876	9.57814e-24	5	CORO1A
SEC61G.4	7.04743e-28	-0.602505	0.64	0.827	9.91643e-24	5	SEC61G
FAIM3.3	8.45161e-27	0.449342	0.788	0.512	1.18923e-22	5	FAIM3
MTDH.4	3.0716e-26	-0.443375	0.936	0.954	4.32205e-22	5	MTDH
RASSF6.3	3.6201e-26	-0.458876	0.205	0.535	5.09384e-22	5	RASSF6
LIMD2.2	3.76342e-26	0.307032	0.996	0.942	5.29551e-22	5	LIMD2
IL5RA.3	5.86194e-26	-0.571477	0.057	0.381	8.24833e-22	5	IL5RA
LTA.3	1.04935e-25	0.464239	0.379	0.15	1.47654e-21	5	LTA
LDHB.2	1.09001e-25	-0.310494	0.973	0.992	1.53375e-21	5	LDHB
MANF.4	1.24786e-25	-0.680762	0.189	0.506	1.75586e-21	5	MANF
HNRNPA1.5	1.50828e-25	-0.330902	0.989	0.999	2.1223e-21	5	HNRNPA1
RCSD1.3	1.62698e-25	0.402216	0.708	0.426	2.28933e-21	5	RCSD1
H2AFZ.4	2.51937e-25	-0.654105	0.481	0.722	3.545e-21	5	H2AFZ
SPIB.3	3.289e-25	0.276713	0.451	0.19	4.62795e-21	5	SPIB
IGJ.5	5.30969e-25	-1.59436	0.239	0.531	7.47126e-21	5	IGJ
IFITM2.3	1.11037e-24	0.323562	0.508	0.244	1.5624e-20	5	IFITM2
GPR183.3	2.81123e-23	0.384301	0.663	0.405	3.95569e-19	5	GPR183
NCF4.1	2.09781e-22	0.27704	0.428	0.192	2.95183e-18	5	NCF4
FKBP11.3	6.51564e-22	-0.598301	0.133	0.417	9.16815e-18	5	FKBP11
SASH3.1	9.85941e-22	0.329117	0.534	0.287	1.38732e-17	5	SASH3
TSC22D3.2	2.35717e-21	0.287676	0.458	0.215	3.31678e-17	5	TSC22D3
XBP1.4	3.04918e-21	-0.54293	0.212	0.497	4.29051e-17	5	XBP1
TNFRSF13B.1	3.06018e-21	0.404607	0.811	0.632	4.30598e-17	5	TNFRSF13B
BCAS4.1	1.18736e-20	0.295258	0.549	0.295	1.67073e-16	5	BCAS4
P4HB.4	2.14184e-20	-0.52231	0.402	0.643	3.01379e-16	5	P4HB
MRPS24.3	2.27649e-20	-0.391652	0.33	0.595	3.20325e-16	5	MRPS24
IKZF1.2	4.02263e-20	0.304055	0.61	0.353	5.66025e-16	5	IKZF1
POLD4.3	5.08527e-20	0.392933	0.83	0.644	7.15548e-16	5	POLD4
ARPC1B.1	7.4068e-20	0.29003	0.966	0.878	1.04221e-15	5	ARPC1B
C12orf57.3	9.10297e-20	-0.49648	0.693	0.827	1.28088e-15	5	C12orf57
HLA-DMA.4	1.69939e-19	0.316772	0.818	0.607	2.39121e-15	5	HLA-DMA
NCF1.3	1.81564e-19	0.353706	0.723	0.495	2.55479e-15	5	NCF1
C19orf10.3	2.15089e-19	-0.471605	0.261	0.52	3.02651e-15	5	C19orf10
HMGN2.3	3.5105e-19	-0.493638	0.75	0.861	4.93962e-15	5	HMGN2
PDIA4.3	4.83866e-19	-0.470058	0.163	0.427	6.80848e-15	5	PDIA4
RAN.5	1.42156e-18	-0.355729	0.909	0.974	2.00028e-14	5	RAN
CHCHD2.3	1.56994e-18	-0.311143	0.89	0.955	2.20906e-14	5	CHCHD2
HSPA8.4	1.67105e-18	-0.353302	0.879	0.953	2.35133e-14	5	HSPA8
RAC2.3	2.67659e-18	0.294401	0.943	0.883	3.76623e-14	5	RAC2
PPIB.4	2.93716e-18	-0.618347	0.864	0.922	4.13287e-14	5	PPIB
HMGB2.4	2.98379e-18	-0.539653	0.352	0.587	4.19849e-14	5	HMGB2
SDF2L1.4	5.72896e-18	-0.546378	0.216	0.472	8.06122e-14	5	SDF2L1
PTMA.4	8.35741e-18	-0.296235	1	1	1.17597e-13	5	PTMA
STK17B.1	1.29215e-17	0.346911	0.61	0.395	1.81819e-13	5	STK17B
PAX5.1	1.82934e-17	0.268642	0.481	0.258	2.57406e-13	5	PAX5
PPP1R18.3	2.15181e-17	0.303975	0.542	0.316	3.02781e-13	5	PPP1R18
NPM1.4	2.1799e-17	-0.27471	0.962	0.983	3.06733e-13	5	NPM1
MRPL51.2	2.7527e-17	-0.328045	0.511	0.74	3.87332e-13	5	MRPL51
CD44.3	3.48224e-17	0.278763	0.947	0.864	4.89986e-13	5	CD44
AICDA.1	4.35322e-17	0.295218	0.242	0.09	6.12542e-13	5	AICDA
LMAN1.3	5.43816e-17	-0.389355	0.163	0.409	7.65204e-13	5	LMAN1
SYPL1.1	6.19266e-17	0.279692	0.527	0.303	8.71369e-13	5	SYPL1
SEC61B.3	6.99079e-17	-0.330951	0.886	0.95	9.83674e-13	5	SEC61B
KLF6.1	7.53536e-17	0.332306	0.621	0.401	1.0603e-12	5	KLF6
TUBA1B.5	1.46866e-16	-0.67355	0.629	0.749	2.06655e-12	5	TUBA1B
VPREB3.2	1.75178e-16	0.282617	0.379	0.183	2.46493e-12	5	VPREB3
MZB1.3	2.1957e-16	-0.769795	0.75	0.835	3.08957e-12	5	MZB1
UBE2S.4	3.01317e-16	-0.315446	0.087	0.326	4.23984e-12	5	UBE2S
FAM129C.4	3.78825e-16	0.283852	0.481	0.26	5.33045e-12	5	FAM129C
OSTC.3	4.92534e-16	-0.361784	0.447	0.652	6.93045e-12	5	OSTC
CCR10.3	9.26281e-16	-0.307907	0.072	0.301	1.30337e-11	5	CCR10
RANBP1.5	1.24398e-15	-0.359711	0.356	0.579	1.75041e-11	5	RANBP1
CTSZ.1	1.34207e-15	0.292339	0.402	0.211	1.88842e-11	5	CTSZ
FKBP2.3	1.51369e-15	-0.377653	0.186	0.423	2.12992e-11	5	FKBP2
TMED2.3	1.64334e-15	-0.407685	0.375	0.585	2.31235e-11	5	TMED2
GSTK1	1.80605e-15	0.2709	0.602	0.39	2.54129e-11	5	GSTK1
CXCR4.4	2.01443e-15	0.328307	0.633	0.439	2.8345e-11	5	CXCR4
BANK1.3	2.3983e-15	0.294809	0.64	0.43	3.37465e-11	5	BANK1
TYMS.4	2.81593e-15	-0.411935	0.148	0.38	3.9623e-11	5	TYMS
NFKBIA.4	3.34894e-15	-0.458042	0.311	0.55	4.7123e-11	5	NFKBIA
DAD1.3	4.84873e-15	-0.376515	0.451	0.661	6.82265e-11	5	DAD1
ARF4.3	1.07047e-14	-0.417367	0.288	0.501	1.50625e-10	5	ARF4
LGALS1.2	1.14065e-14	0.421881	0.326	0.156	1.605e-10	5	LGALS1
GPSM3.3	1.2695e-14	0.27216	0.761	0.573	1.78631e-10	5	GPSM3
ATP5G3.4	1.37292e-14	-0.265238	0.879	0.924	1.93184e-10	5	ATP5G3
UQCRQ.2	1.84171e-14	-0.295474	0.583	0.762	2.59147e-10	5	UQCRQ
ICAM3.4	1.89005e-14	0.303088	0.761	0.59	2.65949e-10	5	ICAM3
PDIA6.4	1.91235e-14	-0.381697	0.394	0.613	2.69087e-10	5	PDIA6
ERH.3	2.7894e-14	-0.288478	0.648	0.811	3.92496e-10	5	ERH
HIST1H4C.5	8.39605e-14	-0.860054	0.496	0.643	1.18141e-09	5	HIST1H4C
HSPD1.4	9.53428e-14	-0.317854	0.409	0.615	1.34157e-09	5	HSPD1
MIR142.3	1.67964e-13	0.268073	0.5	0.307	2.36343e-09	5	MIR142
CRIP1.4	2.48786e-13	0.327024	0.678	0.5	3.50067e-09	5	CRIP1
H2AFX.4	4.56377e-13	-0.317228	0.125	0.333	6.42167e-09	5	H2AFX
AC006129.4.3	6.31051e-13	-0.653253	0.14	0.348	8.87951e-09	5	AC006129.4
UBE2C.4	7.00574e-13	-0.436964	0.102	0.303	9.85778e-09	5	UBE2C
SSR3.3	8.60213e-13	-0.349458	0.394	0.594	1.21041e-08	5	SSR3
TMEM258.3	1.28808e-12	-0.292198	0.697	0.816	1.81245e-08	5	TMEM258
HCST.2	2.17263e-12	0.290189	0.614	0.445	3.0571e-08	5	HCST
DDOST.3	2.42298e-12	-0.267182	0.303	0.519	3.40938e-08	5	DDOST
PPDPF.3	2.66824e-12	-0.277763	0.47	0.658	3.75448e-08	5	PPDPF
HSPA5.4	3.0131e-12	-0.632795	0.348	0.534	4.23973e-08	5	HSPA5
SLBP.3	3.77547e-12	-0.482859	0.242	0.427	5.31247e-08	5	SLBP
TRMT112.3	4.62796e-12	-0.26951	0.576	0.738	6.512e-08	5	TRMT112
PIM2.4	5.0272e-12	-0.311695	0.33	0.537	7.07377e-08	5	PIM2
CCDC88A.4	7.66623e-12	-0.305457	0.155	0.348	1.07871e-07	5	CCDC88A
CALR.4	7.82471e-12	-0.388495	0.621	0.778	1.10101e-07	5	CALR
PRDX4.3	8.60898e-12	-0.342658	0.25	0.448	1.21137e-07	5	PRDX4
CD47.1	8.6268e-12	0.268597	0.636	0.456	1.21388e-07	5	CD47
HIST1H1C.3	9.64733e-12	-0.434125	0.174	0.371	1.35748e-07	5	HIST1H1C
VIMP.3	2.66135e-11	-0.319704	0.159	0.351	3.74478e-07	5	VIMP
SYK.2	2.79131e-11	0.280156	0.655	0.508	3.92766e-07	5	SYK
HM13.3	3.85666e-11	-0.29443	0.197	0.39	5.4267e-07	5	HM13
STMN1.4	5.67123e-11	-0.368229	0.22	0.417	7.97999e-07	5	STMN1
CUTA.4	8.63229e-11	-0.296924	0.534	0.693	1.21465e-06	5	CUTA
GOT2.3	1.12261e-10	-0.272334	0.277	0.455	1.57962e-06	5	GOT2
HMGB1.4	1.54168e-10	-0.335645	0.924	0.916	2.1693e-06	5	HMGB1
TUBB4B.4	2.12208e-10	-0.322856	0.193	0.379	2.98598e-06	5	TUBB4B
NCL.4	3.0633e-10	-0.276421	0.652	0.768	4.31036e-06	5	NCL
CANX.2	3.6268e-10	-0.266551	0.379	0.558	5.10326e-06	5	CANX
SPCS2.3	3.82926e-10	-0.33487	0.455	0.596	5.38815e-06	5	SPCS2
HSPE1.3	1.72151e-09	-0.269752	0.606	0.722	2.42234e-05	5	HSPE1
ZFP36L2.3	2.31432e-09	-0.299204	0.379	0.548	3.25649e-05	5	ZFP36L2
CKS2.5	2.80343e-09	-0.294084	0.364	0.52	3.9447e-05	5	CKS2
LDHA.5	5.15943e-09	-0.275048	0.515	0.676	7.25983e-05	5	LDHA
CCL3.3	6.02585e-09	-1.19307	0.311	0.445	8.47898e-05	5	CCL3
HERPUD1.3	6.36342e-08	-0.372905	0.337	0.483	0.000895397	5	HERPUD1
DUSP22.3	8.54458e-08	-0.268456	0.205	0.351	0.00120231	5	DUSP22
PTTG1.3	1.13637e-07	-0.266057	0.299	0.451	0.00159898	5	PTTG1
DUT.5	1.64224e-07	-0.276378	0.307	0.457	0.0023108	5	DUT
MIR155HG.4	1.77172e-07	-0.417174	0.398	0.532	0.00249299	5	MIR155HG
SELK.4	2.19768e-07	-0.314427	0.352	0.472	0.00309235	5	SELK
JUN.4	1.89451e-06	-0.330094	0.246	0.385	0.0266576	5	JUN
HIST1H2BK.4	2.66537e-06	-0.274855	0.182	0.309	0.0375045	5	HIST1H2BK
B2M.4	1.46716e-101	-1.22452	0.876	0.999	2.06445e-97	6	B2M
HLA-A.4	5.00978e-92	-1.07309	0.851	0.997	7.04927e-88	6	HLA-A
HLA-B.5	8.29332e-92	-1.20462	0.777	0.989	1.16695e-87	6	HLA-B
RPLP0.1	9.9632e-91	0.483487	1	1	1.40192e-86	6	RPLP0
MALAT1.4	2.04258e-89	-1.60672	0.906	0.996	2.87411e-85	6	MALAT1
HLA-C.5	1.46211e-86	-1.1908	0.757	0.986	2.05734e-82	6	HLA-C
NME1-NME2.4	3.74067e-86	0.626513	1	0.986	5.26349e-82	6	NME1-NME2
MT-ATP6.2	3.91012e-83	-0.917887	0.985	0.999	5.50194e-79	6	MT-ATP6
EEF1B2.2	8.52243e-82	0.467223	1	1	1.19919e-77	6	EEF1B2
ATP5G2.2	1.44536e-79	0.629254	1	0.998	2.03377e-75	6	ATP5G2
RPL41.2	4.24236e-71	0.502179	1	1	5.96942e-67	6	RPL41
RPS27.2	4.27325e-70	-0.500165	1	1	6.01289e-66	6	RPS27
AC017002.1.3	8.73354e-70	0.417553	0.515	0.102	1.2289e-65	6	AC017002.1
RPLP2.2	1.64416e-69	0.407453	1	1	2.3135e-65	6	RPLP2
RPL19.3	1.24197e-68	0.33427	1	1	1.74757e-64	6	RPL19
CD79A.3	2.15659e-68	-0.917888	0.792	0.984	3.03454e-64	6	CD79A
RPL7A.2	3.83186e-67	0.373224	1	1	5.39182e-63	6	RPL7A
MT-ATP8.1	1.87615e-66	-0.799184	0.941	0.998	2.63993e-62	6	MT-ATP8
BTF3.3	9.63325e-66	0.478634	1	0.992	1.35549e-61	6	BTF3
HINT1.2	1.61662e-64	0.512199	1	0.994	2.27474e-60	6	HINT1
RPS21.3	5.82112e-64	0.372065	1	1	8.1909e-60	6	RPS21
TXNL4A.1	9.91595e-63	0.602103	0.96	0.541	1.39527e-58	6	TXNL4A
RPS12.3	7.29143e-62	0.323708	1	1	1.02598e-57	6	RPS12
MIF.4	8.61805e-61	0.511003	1	0.994	1.21265e-56	6	MIF
RPL12.3	4.45945e-60	0.448554	1	1	6.27489e-56	6	RPL12
RPL22L1.3	1.40587e-58	0.694536	0.975	0.726	1.9782e-54	6	RPL22L1
RPL11.3	1.58671e-58	0.343562	1	1	2.23267e-54	6	RPL11
SNHG7.3	1.76289e-58	0.611636	0.847	0.394	2.48056e-54	6	SNHG7
RPL8.2	2.70907e-58	0.305562	1	1	3.81194e-54	6	RPL8
RPS3.3	3.04821e-58	0.329825	1	1	4.28913e-54	6	RPS3
SNRPD2.5	4.80799e-58	0.490952	0.995	0.962	6.76533e-54	6	SNRPD2
MZT2B.4	3.05209e-57	0.578905	0.955	0.569	4.2946e-53	6	MZT2B
MT-ND3.1	1.44974e-54	-0.682954	0.896	0.995	2.03993e-50	6	MT-ND3
GAPDH.3	6.41055e-51	0.429913	1	1	9.02029e-47	6	GAPDH
HLA-DRB1.4	2.54926e-49	-0.978422	0.436	0.83	3.58706e-45	6	HLA-DRB1
ATP5D.3	1.59668e-48	0.499561	0.975	0.801	2.24669e-44	6	ATP5D
UBC.3	2.98197e-48	-0.816484	0.401	0.805	4.19593e-44	6	UBC
HLA-E.3	1.01779e-47	-0.726123	0.554	0.865	1.43213e-43	6	HLA-E
NBEAL1.2	1.37867e-47	0.546915	0.99	0.871	1.93993e-43	6	NBEAL1
TPT1.5	1.82674e-47	-0.437672	1	1	2.5704e-43	6	TPT1
CD74.6	5.28986e-46	-0.662406	1	0.999	7.44336e-42	6	CD74
MT-ND4L.2	1.07823e-45	-0.609497	0.896	0.999	1.51718e-41	6	MT-ND4L
LSM2.4	7.97329e-45	0.495157	0.916	0.583	1.12192e-40	6	LSM2
UBE2S.5	9.14744e-45	0.483513	0.728	0.292	1.28714e-40	6	UBE2S
EEF1D	4.05991e-42	0.362323	1	0.996	5.71269e-38	6	EEF1D
RWDD1.3	7.2216e-42	0.456513	0.866	0.465	1.01615e-37	6	RWDD1
BATF.5	5.12691e-41	0.516266	0.847	0.422	7.21407e-37	6	BATF
MT2A.4	2.26655e-40	0.405937	0.515	0.156	3.18926e-36	6	MT2A
RPL5.2	5.68315e-40	0.288737	1	1	7.99676e-36	6	RPL5
PTPN6.3	6.54476e-40	-0.722412	0.366	0.753	9.20914e-36	6	PTPN6
RPS13.3	2.02551e-39	0.406526	1	1	2.8501e-35	6	RPS13
TMA7.5	2.09004e-39	0.330097	1	0.994	2.9409e-35	6	TMA7
RPL21.2	4.04169e-39	-0.419508	0.995	1	5.68707e-35	6	RPL21
H2AFZ.5	4.20299e-37	0.502712	0.985	0.695	5.91403e-33	6	H2AFZ
CCL17.6	8.62527e-37	0.357871	0.376	0.094	1.21366e-32	6	CCL17
CYBA.3	1.29783e-36	-0.624153	0.554	0.862	1.82618e-32	6	CYBA
MT-ND6	5.59393e-36	-0.671291	0.426	0.814	7.87121e-32	6	MT-ND6
PRELID1.3	1.14746e-35	0.434892	0.955	0.714	1.61459e-31	6	PRELID1
UQCRQ.3	1.30223e-34	0.444106	0.965	0.741	1.83237e-30	6	UQCRQ
C12orf75.5	7.63654e-34	0.468723	0.901	0.582	1.07454e-29	6	C12orf75
VIM.5	1.37813e-33	0.454694	0.886	0.482	1.93917e-29	6	VIM
MZT2A.2	1.77636e-33	0.418535	0.807	0.467	2.49952e-29	6	MZT2A
TUBB.6	2.51998e-33	0.429454	0.98	0.66	3.54586e-29	6	TUBB
IGJ.6	3.23992e-33	-1.8705	0.089	0.534	4.55889e-29	6	IGJ
PRDX1.4	5.69207e-33	-0.550561	0.683	0.893	8.00932e-29	6	PRDX1
NAP1L1.4	7.11858e-33	0.399004	0.965	0.817	1.00166e-28	6	NAP1L1
RPS4Y1.2	1.44633e-32	0.370475	0.985	0.915	2.03513e-28	6	RPS4Y1
SUB1.5	1.49608e-32	-0.662945	0.876	0.959	2.10514e-28	6	SUB1
PTMA.5	3.3067e-32	0.302129	1	1	4.65286e-28	6	PTMA
CD53.2	1.08949e-31	-0.602544	0.53	0.789	1.53303e-27	6	CD53
SLC25A5.2	2.39833e-31	0.367638	1	0.937	3.37468e-27	6	SLC25A5
TCEB2.2	2.96405e-31	0.372578	0.99	0.841	4.17071e-27	6	TCEB2
CCDC85B.5	3.24386e-31	0.405593	0.896	0.566	4.56443e-27	6	CCDC85B
TOMM5.4	4.17888e-31	0.406261	0.946	0.645	5.8801e-27	6	TOMM5
C1orf186.3	1.09591e-30	0.428699	0.812	0.43	1.54205e-26	6	C1orf186
PPIB.5	1.97904e-30	-0.862631	0.812	0.923	2.7847e-26	6	PPIB
LAPTM5.5	9.49065e-30	-0.572721	0.589	0.818	1.33543e-25	6	LAPTM5
TXN.3	1.15789e-29	0.415209	0.866	0.516	1.62927e-25	6	TXN
HLA-DMA.5	1.01159e-28	-0.583417	0.267	0.636	1.42341e-24	6	HLA-DMA
CALM2.2	1.1879e-28	-0.551768	0.391	0.729	1.67149e-24	6	CALM2
MZB1.4	2.5894e-28	-1.03263	0.634	0.84	3.64355e-24	6	MZB1
UBE2C.5	2.97617e-28	0.287589	0.663	0.273	4.18776e-24	6	UBE2C
LYAR.5	4.7961e-28	0.292012	0.564	0.226	6.74859e-24	6	LYAR
HIST1H4C.6	6.49513e-28	0.395141	0.926	0.62	9.1393e-24	6	HIST1H4C
CD79B.4	1.05006e-27	-0.556374	0.579	0.799	1.47754e-23	6	CD79B
RPS2.2	1.49356e-27	0.327748	1	1	2.10159e-23	6	RPS2
MYBL2.3	2.56761e-27	0.34616	0.668	0.317	3.61288e-23	6	MYBL2
BOLA3.3	1.29569e-26	0.309142	0.584	0.254	1.82316e-22	6	BOLA3
HLA-DRB5.3	2.14138e-26	-0.523266	0.153	0.533	3.01314e-22	6	HLA-DRB5
DAD1.4	7.306e-26	-0.599714	0.356	0.663	1.02803e-21	6	DAD1
EBI3.4	9.89394e-26	0.266656	0.604	0.25	1.39218e-21	6	EBI3
PGLS.1	9.98824e-26	0.323957	0.792	0.453	1.40544e-21	6	PGLS
RGS10.1	1.26726e-25	0.352049	0.693	0.357	1.78316e-21	6	RGS10
HIST1H2BK.5	4.39933e-25	0.324124	0.624	0.287	6.1903e-21	6	HIST1H2BK
COX5A.3	7.52408e-25	0.309093	0.995	0.898	1.05871e-20	6	COX5A
ITGAE.4	3.54777e-24	0.34402	0.787	0.473	4.99207e-20	6	ITGAE
CYB5R2.5	3.90045e-24	0.313796	0.663	0.326	5.48833e-20	6	CYB5R2
PDCD5.4	1.10557e-23	0.318911	0.792	0.447	1.55565e-19	6	PDCD5
DUT.6	1.35504e-23	0.284233	0.812	0.431	1.90668e-19	6	DUT
SIVA1.4	1.77376e-23	0.320145	0.713	0.395	2.49586e-19	6	SIVA1
C16orf13.3	1.9376e-23	0.310533	0.688	0.367	2.7264e-19	6	C16orf13
SSR4.5	2.76646e-23	-0.768798	0.812	0.884	3.89269e-19	6	SSR4
BID.4	3.94208e-23	0.280862	0.574	0.262	5.54689e-19	6	BID
TOMM22.4	4.40075e-23	0.314156	0.797	0.491	6.1923e-19	6	TOMM22
MYL6B.1	4.90305e-23	0.273392	0.668	0.338	6.89909e-19	6	MYL6B
COX8A.3	9.76167e-23	0.3024	0.99	0.827	1.37356e-18	6	COX8A
TMBIM6.3	1.13199e-22	-0.473646	0.351	0.66	1.59283e-18	6	TMBIM6
DDX5.2	1.25228e-22	-0.454061	0.327	0.637	1.76208e-18	6	DDX5
H2AFV.4	2.09738e-22	0.309952	0.772	0.446	2.95122e-18	6	H2AFV
HSPA5.5	2.33816e-22	-0.850547	0.213	0.538	3.29002e-18	6	HSPA5
MYL6.5	2.76999e-22	-0.417071	0.881	0.955	3.89766e-18	6	MYL6
LSM6.5	2.91859e-22	0.302802	0.807	0.483	4.10674e-18	6	LSM6
FAU.1	3.60146e-22	0.266423	1	1	5.06761e-18	6	FAU
HMGN1.5	3.62941e-22	0.295245	0.975	0.776	5.10694e-18	6	HMGN1
YBX1.6	3.65955e-22	0.326406	0.99	0.884	5.14936e-18	6	YBX1
RBM17.5	3.68348e-22	0.322212	0.842	0.551	5.18302e-18	6	RBM17
RPL27A.2	4.01974e-22	-0.293005	0.99	0.999	5.65617e-18	6	RPL27A
HIGD2A	7.3456e-22	0.310653	0.901	0.645	1.0336e-17	6	HIGD2A
MT-ND5.2	1.64282e-21	-0.428464	0.896	0.984	2.31162e-17	6	MT-ND5
HLA-DQB1.5	1.65761e-21	-0.521602	0.505	0.751	2.33242e-17	6	HLA-DQB1
ATPIF1.3	1.68478e-21	-0.481008	0.649	0.819	2.37065e-17	6	ATPIF1
SPCS2.4	1.71597e-21	-0.565448	0.317	0.601	2.41454e-17	6	SPCS2
HMGB2.5	3.24949e-21	0.289864	0.921	0.556	4.57235e-17	6	HMGB2
MRPL11.4	3.80937e-21	0.290516	0.624	0.33	5.36017e-17	6	MRPL11
XBP1.5	4.05577e-21	-0.61585	0.173	0.495	5.70688e-17	6	XBP1
SAT1.5	4.26245e-21	-0.622376	0.644	0.8	5.99769e-17	6	SAT1
ATP5B.4	4.71139e-21	-0.399079	0.797	0.874	6.6294e-17	6	ATP5B
SRGN.4	4.94833e-21	-0.532209	0.163	0.49	6.9628e-17	6	SRGN
UQCR11.1.2	5.70162e-21	0.326929	0.995	0.824	8.02275e-17	6	UQCR11.1
TBCA.2	1.98206e-20	0.326799	0.916	0.667	2.78895e-16	6	TBCA
EIF3K.1	4.77737e-20	0.271581	0.995	0.901	6.72224e-16	6	EIF3K
ODC1.2	1.24147e-19	0.269468	0.574	0.285	1.74688e-15	6	ODC1
COPE.4	1.90465e-19	-0.429857	0.307	0.586	2.68004e-15	6	COPE
ARF4.4	2.4253e-19	-0.503637	0.188	0.502	3.41264e-15	6	ARF4
MIR155HG.5	3.58725e-19	0.282888	0.827	0.51	5.04762e-15	6	MIR155HG
NAA10.4	3.8759e-19	0.285679	0.812	0.527	5.45378e-15	6	NAA10
ERP29.4	7.99689e-19	-0.347107	0.837	0.925	1.12524e-14	6	ERP29
TRAM1.4	1.03179e-18	-0.418469	0.114	0.423	1.45184e-14	6	TRAM1
ARL6IP5.1	1.06669e-18	-0.403834	0.351	0.624	1.50094e-14	6	ARL6IP5
PGK1.2	1.60125e-18	-0.397073	0.248	0.538	2.25311e-14	6	PGK1
SMS.6	1.88435e-18	0.270119	0.569	0.296	2.65146e-14	6	SMS
YWHAZ.1	3.26083e-18	-0.388588	0.559	0.759	4.58832e-14	6	YWHAZ
SRSF5	3.3695e-18	-0.362114	0.208	0.511	4.74122e-14	6	SRSF5
PDIA6.5	4.31224e-18	-0.512057	0.351	0.612	6.06776e-14	6	PDIA6
TMSB4X.5	7.14856e-18	-0.435761	0.985	0.99	1.00587e-13	6	TMSB4X
CD52.5	1.15863e-17	-0.917433	0.505	0.673	1.63031e-13	6	CD52
MT-CO3.1	1.20712e-17	-0.292026	1	1	1.69854e-13	6	MT-CO3
GNG5.5	1.25498e-17	0.301426	0.97	0.8	1.76588e-13	6	GNG5
RPL38.4	1.32619e-17	-0.292186	0.95	0.992	1.86609e-13	6	RPL38
RPN2.4	1.35613e-17	-0.409284	0.124	0.42	1.90822e-13	6	RPN2
PDIA4.4	1.61354e-17	-0.510359	0.134	0.424	2.27042e-13	6	PDIA4
TMED9.4	2.25162e-17	-0.425832	0.163	0.452	3.16826e-13	6	TMED9
FABP5.6	2.5031e-17	0.273129	0.876	0.616	3.52212e-13	6	FABP5
FCRL5.4	3.31381e-17	-0.437999	0.287	0.551	4.66286e-13	6	FCRL5
SMDT1.2	3.88563e-17	0.272889	0.95	0.722	5.46747e-13	6	SMDT1
NDUFA13.2	8.67991e-17	-0.367764	0.49	0.703	1.22135e-12	6	NDUFA13
RANBP1.6	1.09668e-16	0.27837	0.817	0.554	1.54314e-12	6	RANBP1
OST4.4	1.31145e-16	0.268876	0.985	0.812	1.84534e-12	6	OST4
PRMT1.4	1.97911e-16	-0.381359	0.332	0.595	2.7848e-12	6	PRMT1
COX6C.3	2.28714e-16	-0.29429	0.921	0.973	3.21823e-12	6	COX6C
BLNK.5	3.47968e-16	-0.386842	0.178	0.457	4.89625e-12	6	BLNK
SEPT7.2	1.4649e-15	-0.356959	0.218	0.491	2.06126e-11	6	2020-09-07
CD19.4	1.59549e-15	-0.395156	0.183	0.455	2.24501e-11	6	CD19
HSP90B1.5	2.06604e-15	-0.747842	0.891	0.956	2.90713e-11	6	HSP90B1
EDF1.2	2.14268e-15	-0.332138	0.609	0.779	3.01497e-11	6	EDF1
ACTB.5	2.99474e-15	-0.353761	0.995	0.996	4.2139e-11	6	ACTB
NCF1.4	4.53823e-15	-0.392893	0.267	0.52	6.38575e-11	6	NCF1
NEAT1.5	4.96022e-15	-0.530625	0.48	0.678	6.97953e-11	6	NEAT1
RASSF6.4	5.7667e-15	-0.406821	0.282	0.527	8.11432e-11	6	RASSF6
BST2.4	6.14077e-15	-0.465511	0.495	0.68	8.64068e-11	6	BST2
VCP.2	7.29202e-15	-0.325434	0.208	0.486	1.02606e-10	6	VCP
LAT2.2	3.36176e-14	-0.420789	0.203	0.457	4.73034e-10	6	LAT2
CCDC88A.5	3.88046e-14	-0.358747	0.094	0.348	5.4602e-10	6	CCDC88A
PSMB3.3	5.20707e-14	-0.350974	0.436	0.65	7.32687e-10	6	PSMB3
RPS20.2	6.01263e-14	-0.266708	0.901	0.929	8.46037e-10	6	RPS20
UBE2J1.4	6.32188e-14	-0.434867	0.386	0.595	8.89552e-10	6	UBE2J1
LRMP.3	1.1521e-13	-0.326531	0.129	0.379	1.62112e-09	6	LRMP
EZR.2	1.84211e-13	-0.352242	0.376	0.59	2.59203e-09	6	EZR
EIF1.3	2.17962e-13	-0.286813	0.975	0.98	3.06694e-09	6	EIF1
DDX17.1	2.42766e-13	-0.280204	0.144	0.392	3.41597e-09	6	DDX17
C19orf10.4	3.33809e-13	-0.462681	0.302	0.514	4.69702e-09	6	C19orf10
HERPUD1.4	4.78703e-13	-0.514295	0.262	0.484	6.73583e-09	6	HERPUD1
DAZAP2.1	7.08482e-13	-0.309356	0.436	0.638	9.96905e-09	6	DAZAP2
ITPR2.5	8.0963e-13	-0.338052	0.213	0.455	1.13923e-08	6	ITPR2
CXCR4.5	8.20876e-13	-0.361614	0.223	0.461	1.15505e-08	6	CXCR4
ST6GAL1.6	8.21645e-13	-0.358172	0.124	0.362	1.15614e-08	6	ST6GAL1
ARHGDIB.5	1.14356e-12	-0.296173	0.886	0.937	1.6091e-08	6	ARHGDIB
TCF4.2	1.44794e-12	-0.333625	0.569	0.724	2.0374e-08	6	TCF4	**
EWSR1.2	1.49589e-12	-0.272269	0.228	0.475	2.10487e-08	6	EWSR1
POU2AF1.5	1.67539e-12	-0.340354	0.223	0.457	2.35744e-08	6	POU2AF1
SEP15.1	3.40711e-12	-0.278855	0.203	0.439	4.79414e-08	6	2020-09-15
MORF4L1.1	4.27903e-12	-0.286829	0.282	0.506	6.02102e-08	6	MORF4L1
MEF2C.4	5.89983e-12	-0.350473	0.52	0.659	8.30165e-08	6	MEF2C
LMAN2.5	6.94603e-12	-0.293599	0.208	0.439	9.77375e-08	6	LMAN2
HCLS1.1	8.61941e-12	-0.270668	0.198	0.437	1.21284e-07	6	HCLS1
AC006129.4.4	1.04956e-11	-0.721626	0.129	0.346	1.47683e-07	6	AC006129.4
HNRNPA2B1.5	1.65214e-11	-0.307259	0.822	0.852	2.32473e-07	6	HNRNPA2B1
PSMB6.4	1.98248e-11	-0.291974	0.307	0.521	2.78954e-07	6	PSMB6
DDOST.4	2.00103e-11	-0.322908	0.307	0.515	2.81565e-07	6	DDOST
IL5RA.4	2.00604e-11	-0.470175	0.153	0.372	2.82269e-07	6	IL5RA
CTSH.5	2.7698e-11	-0.402331	0.609	0.721	3.89739e-07	6	CTSH
RPN1.4	5.11504e-11	-0.278781	0.129	0.347	7.19738e-07	6	RPN1
LSP1.1	5.3967e-11	-0.28354	0.218	0.443	7.5937e-07	6	LSP1
CDC42.1	5.4349e-11	-0.304256	0.446	0.62	7.64744e-07	6	CDC42
SRPR.5	6.16376e-11	-0.278469	0.134	0.349	8.67302e-07	6	SRPR
HNRNPK	6.67088e-11	-0.279852	0.579	0.718	9.3866e-07	6	HNRNPK
TMED2.4	7.58491e-11	-0.409765	0.426	0.579	1.06727e-06	6	TMED2
BTG2.3	1.00265e-10	-0.321531	0.144	0.358	1.41083e-06	6	BTG2
EIF3E.3	2.13273e-10	-0.265808	0.708	0.807	3.00097e-06	6	EIF3E
TMED10.4	3.8428e-10	-0.309906	0.257	0.453	5.40721e-06	6	TMED10
STK17B.2	6.97143e-10	-0.265264	0.213	0.417	9.8095e-06	6	STK17B
CORO1A.4	1.8738e-09	-0.307333	0.916	0.88	2.63662e-05	6	CORO1A
P4HB.5	2.51759e-09	-0.448436	0.54	0.633	3.5425e-05	6	P4HB
CANX.3	2.89953e-09	-0.285561	0.366	0.556	4.07993e-05	6	CANX
MANF.5	5.00045e-09	-0.524679	0.342	0.494	7.03613e-05	6	MANF
CCL3.4	5.36026e-09	-1.29742	0.272	0.445	7.54242e-05	6	CCL3
RGS1.4	5.72646e-09	-0.26868	0.084	0.263	8.0577e-05	6	RGS1
HM13.4	1.10155e-08	-0.318775	0.213	0.387	0.000154999	6	HM13
PIM2.5	1.59912e-08	-0.325135	0.356	0.533	0.000225013	6	PIM2
MYL12A.4	1.72198e-08	-0.280877	0.743	0.788	0.0002423	6	MYL12A
CALR.5	1.7513e-08	-0.421947	0.728	0.771	0.000246425	6	CALR
SSR3.4	3.45405e-08	-0.363402	0.48	0.587	0.000486019	6	SSR3
SRSF7.6	4.843e-08	-0.286749	0.361	0.512	0.000681458	6	SRSF7
ATP6V0B.3	5.13661e-08	-0.284387	0.475	0.597	0.000722773	6	ATP6V0B
FKBP2.4	5.1814e-08	-0.323846	0.252	0.417	0.000729075	6	FKBP2
MDM2.4	5.19086e-08	-0.269607	0.173	0.35	0.000730405	6	MDM2
ARPC5.4	5.37872e-08	-0.265678	0.619	0.7	0.00075684	6	ARPC5
CD69.4	7.78087e-08	-0.339496	0.183	0.355	0.00109485	6	CD69
DUSP22.4	8.36482e-08	-0.293203	0.178	0.35	0.00117701	6	DUSP22
FAIM3.4	9.27132e-08	-0.35404	0.411	0.534	0.00130457	6	FAIM3
DERL3.4	2.63319e-07	-0.264602	0.015	0.142	0.00370516	6	DERL3
PKM.5	3.67445e-07	-0.274095	0.847	0.823	0.00517032	6	PKM
SQSTM1.4	5.66351e-07	-0.27266	0.183	0.341	0.00796912	6	SQSTM1
DHRS9.6	9.80786e-07	-0.412372	0.099	0.241	0.0138006	6	DHRS9
LMAN1.4	1.19593e-06	-0.308415	0.267	0.4	0.0168279	6	LMAN1
PMAIP1.3	2.0696e-06	-0.349764	0.421	0.532	0.0291213	6	PMAIP1
PRDX4.4	6.84026e-06	-0.31019	0.322	0.442	0.0962494	6	PRDX4

## Sheet: HPRT1
Table S9: Cluster marker genes for HPRT1 clustering
Symbol	p_val	avg_logFC	pct.1	pct.2	p_val_adj	cluster	gene
HILPDA	5.58779e-112	-1.24065	0.642	0.798	9.02205e-108	0	HILPDA
BNIP3	2.25127e-180	-0.97342	0.741	0.894	3.63489e-176	0	BNIP3
FAM162A	2.0297e-150	-0.835839	0.788	0.915	3.27715e-146	0	FAM162A
DDIT4	1.80108e-143	-0.791935	0.359	0.666	2.90802e-139	0	DDIT4
PGK1	1.66525e-138	-0.614025	0.978	0.98	2.68871e-134	0	PGK1
NCF1	4.39166e-90	-0.530952	0.872	0.942	7.09078e-86	0	NCF1
ARL6IP1	8.02678e-44	-0.523712	0.761	0.814	1.296e-39	0	ARL6IP1
CDC20	3.62857e-17	-0.518196	0.496	0.522	5.85869e-13	0	CDC20
PNOC	1.37663e-46	-0.50436	0.273	0.451	2.22271e-42	0	PNOC
LDHA	1.02422e-125	-0.502976	0.997	0.996	1.6537e-121	0	LDHA
TNNI1	8.8442e-31	-0.489732	0.566	0.674	1.42798e-26	0	TNNI1
ENO1	3.14132e-102	-0.486436	0.998	0.992	5.07198e-98	0	ENO1
ALDOC	7.97551e-78	-0.444944	0.13	0.381	1.28773e-73	0	ALDOC
LSP1	8.76449e-85	-0.442291	0.715	0.853	1.41511e-80	0	LSP1
BTG1	1.13385e-88	-0.426076	0.807	0.896	1.83071e-84	0	BTG1
BNIP3L	4.17527e-77	-0.423966	0.697	0.816	6.74139e-73	0	BNIP3L
LGALS1	4.03991e-103	-0.422725	0.982	0.992	6.52283e-99	0	LGALS1
MIR210HG	4.00222e-81	-0.41174	0.137	0.399	6.46199e-77	0	MIR210HG
CCNB2	2.13268e-29	-0.409137	0.534	0.604	3.44342e-25	0	CCNB2
ALDOA	3.49218e-135	-0.40788	1	1	5.63848e-131	0	ALDOA
C4orf3	7.88833e-113	-0.390936	0.973	0.991	1.27365e-108	0	C4orf3
CCNB1	4.11631e-17	-0.389321	0.479	0.525	6.64619e-13	0	CCNB1
P4HA1	9.70253e-55	-0.38396	0.333	0.528	1.56657e-50	0	P4HA1
FUT11	8.35057e-59	-0.377146	0.254	0.466	1.34828e-54	0	FUT11
GAPDH	5.67646e-145	-0.370392	1	1	9.16521e-141	0	GAPDH
CD37	1.35158e-67	-0.363684	0.98	0.987	2.18226e-63	0	CD37
SLC16A3	6.52707e-60	-0.3591	0.257	0.476	1.05386e-55	0	SLC16A3
ANKRD37	9.26169e-49	-0.354957	0.18	0.37	1.49539e-44	0	ANKRD37
PNRC1	9.5645e-56	-0.341131	0.618	0.744	1.54428e-51	0	PNRC1
AP000769.1	1.65382e-51	-0.334223	0.484	0.643	2.67026e-47	0	AP000769.1
GEMIN7	2.48952e-54	-0.327641	0.794	0.85	4.01957e-50	0	GEMIN7
TUBB3.1	1.77658e-48	-0.326305	0.952	0.968	2.86847e-44	0	TUBB3.1
AICDA	5.35152e-44	-0.324253	0.492	0.637	8.64057e-40	0	AICDA
CSRP2	6.15785e-24	-0.306224	0.332	0.448	9.94247e-20	0	CSRP2
WDR54	4.85425e-44	-0.305258	0.552	0.684	7.83767e-40	0	WDR54
GNG7	2.70987e-38	-0.305146	0.771	0.833	4.37535e-34	0	GNG7
TPI1	6.6336e-113	-0.302405	1	1	1.07106e-108	0	TPI1
ZNF581	1.61993e-45	-0.290081	0.788	0.854	2.61554e-41	0	ZNF581
GPI	1.59498e-44	-0.289301	0.853	0.905	2.57525e-40	0	GPI
SIT1	4.88254e-55	-0.288925	0.836	0.918	7.88335e-51	0	SIT1
PTTG1	6.32425e-87	-0.28718	1	1	1.02111e-82	0	PTTG1
RP11-16E12.2	3.00769e-43	-0.286808	0.819	0.888	4.85622e-39	0	RP11-16E12.2
PLK1	1.66729e-07	-0.279861	0.431	0.454	0.00269201	0	PLK1
CD70	7.00923e-49	-0.278422	0.914	0.963	1.13171e-44	0	CD70
HIF1A-AS2	1.5411e-58	-0.266429	0.03	0.212	2.48826e-54	0	HIF1A-AS2
RFC2	6.82372e-65	0.263841	0.712	0.471	1.10176e-60	0	RFC2
COA4	2.22832e-68	0.264664	0.988	0.962	3.59785e-64	0	COA4
C19orf24	2.77413e-49	0.265202	0.853	0.72	4.4791e-45	0	C19orf24
PFDN2	5.54417e-61	0.265636	0.922	0.825	8.95162e-57	0	PFDN2
TUBG1	1.74617e-62	0.267714	0.798	0.598	2.81936e-58	0	TUBG1
FUS	9.35261e-66	0.268471	0.943	0.833	1.51007e-61	0	FUS
NOP56	3.49138e-64	0.272519	0.638	0.408	5.63719e-60	0	NOP56
MRPS34	5.00155e-97	0.272536	0.997	0.98	8.0755e-93	0	MRPS34
NCL	4.98784e-53	0.273915	0.935	0.871	8.05337e-49	0	NCL
MCM4	3.17827e-58	0.27527	0.828	0.642	5.13164e-54	0	MCM4
SSSCA1	2.95415e-63	0.275707	0.921	0.807	4.76977e-59	0	SSSCA1
NOLC1	3.76397e-66	0.276232	0.656	0.411	6.0773e-62	0	NOLC1
ADRM1	5.66266e-64	0.280082	0.734	0.51	9.14294e-60	0	ADRM1
CDK4	1.56894e-70	0.285816	0.838	0.661	2.53321e-66	0	CDK4
DUT	2.47032e-132	0.286347	1	0.997	3.98859e-128	0	DUT
HIST2H2BF	8.78141e-67	0.28759	0.348	0.147	1.41785e-62	0	HIST2H2BF
ATP6V0B	1.397e-91	0.288478	0.994	0.929	2.25559e-87	0	ATP6V0B
CD320	1.90299e-69	0.288613	0.655	0.418	3.07258e-65	0	CD320
DSCC1	3.24367e-72	0.289897	0.821	0.585	5.23723e-68	0	DSCC1
HSPA5	3.86403e-43	0.29248	0.59	0.394	6.23887e-39	0	HSPA5
SIVA1	1.016e-85	0.292636	0.967	0.858	1.64044e-81	0	SIVA1
FKBP4	1.50073e-76	0.293821	0.953	0.847	2.42309e-72	0	FKBP4
MRPS26	3.40058e-69	0.295932	0.844	0.651	5.49058e-65	0	MRPS26
CYCS	7.21356e-86	0.298869	0.979	0.913	1.1647e-81	0	CYCS
TYMS	1.93311e-67	0.29908	0.876	0.675	3.1212e-63	0	TYMS
PRKDC	1.04963e-82	0.300359	0.959	0.883	1.69473e-78	0	PRKDC
CCDC85B	3.69745e-90	0.302078	0.991	0.966	5.9699e-86	0	CCDC85B
NPM3	3.6557e-65	0.303509	0.806	0.597	5.90249e-61	0	NPM3
MRPL4	9.08058e-80	0.306994	0.933	0.837	1.46615e-75	0	MRPL4
ODC1	9.6796e-79	0.308868	0.673	0.413	1.56287e-74	0	ODC1
SMC1A	3.11426e-71	0.308976	0.881	0.697	5.02829e-67	0	SMC1A
MRPL20	4.73742e-94	0.316427	0.955	0.881	7.64903e-90	0	MRPL20
RRM2	8.83476e-91	0.317743	0.953	0.824	1.42646e-86	0	RRM2
TXNRD1	3.37795e-75	0.322455	0.744	0.521	5.45404e-71	0	TXNRD1
NOP16	2.86205e-79	0.324476	0.649	0.386	4.62107e-75	0	NOP16
GCSH	3.39379e-84	0.325721	0.722	0.464	5.47962e-80	0	GCSH
HIST1H1C	6.45118e-63	0.328821	0.64	0.394	1.04161e-58	0	HIST1H1C
SDF2L1	1.68479e-83	0.334314	0.754	0.49	2.72026e-79	0	SDF2L1
CLSPN	2.33467e-98	0.337143	0.776	0.49	3.76956e-94	0	CLSPN
DHFR	3.28218e-117	0.34304	0.99	0.921	5.29941e-113	0	DHFR
MANF	1.35178e-74	0.346513	0.664	0.421	2.18259e-70	0	MANF
SRSF2	5.45982e-119	0.349209	0.978	0.883	8.81543e-115	0	SRSF2
MCM3	3.14598e-99	0.349732	0.912	0.697	5.0795e-95	0	MCM3
POLR3K	8.64643e-110	0.356618	0.94	0.783	1.39605e-105	0	POLR3K
PKMYT1	1.37807e-117	0.372773	0.897	0.645	2.22503e-113	0	PKMYT1
HIST1H1D	9.49737e-91	0.373013	0.702	0.414	1.53345e-86	0	HIST1H1D
MCM7	1.00726e-140	0.374894	0.999	0.965	1.62631e-136	0	MCM7
RRP7A	6.6605e-110	0.37952	0.904	0.687	1.0754e-105	0	RRP7A
FEN1	9.50867e-119	0.381232	0.857	0.573	1.53527e-114	0	FEN1
SRSF7	2.56446e-139	0.387699	0.988	0.932	4.14058e-135	0	SRSF7
HNRNPAB	1.99653e-120	0.397536	0.927	0.728	3.2236e-116	0	HNRNPAB
POP7	1.54849e-150	0.401701	0.985	0.917	2.50019e-146	0	POP7
RANBP1	9.75523e-174	0.404478	0.999	0.962	1.57508e-169	0	RANBP1
PCNA	2.14882e-131	0.405467	0.948	0.741	3.46948e-127	0	PCNA
HIST1H1E	1.18847e-81	0.41329	0.782	0.518	1.9189e-77	0	HIST1H1E
STRA13	4.25411e-139	0.423817	0.952	0.812	6.86869e-135	0	STRA13
IFRD2	2.38067e-120	0.430495	0.728	0.422	3.84384e-116	0	IFRD2
HIST1H4C	2.23644e-231	0.541152	0.999	0.982	3.61096e-227	0	HIST1H4C
HIST1H1B	1.16384e-149	0.637703	0.789	0.438	1.87914e-145	0	HIST1H1B
CDC20.1	2.11639e-40	-0.574304	0.387	0.548	3.41712e-36	1	CDC20
HSP90AA1.1	1.47702e-80	-0.548198	0.989	0.996	2.38479e-76	1	HSP90AA1
DYNLL1	3.35657e-115	-0.452639	0.885	0.975	5.41952e-111	1	DYNLL1
KPNA2	1.33507e-50	-0.448731	0.403	0.608	2.15561e-46	1	KPNA2
ATP6V0B.1	2.33921e-118	-0.420059	0.854	0.967	3.77689e-114	1	ATP6V0B
CYCS.1	3.36966e-88	-0.394395	0.864	0.946	5.44066e-84	1	CYCS
EIF5A.1	3.87274e-93	-0.388938	0.884	0.965	6.25292e-89	1	EIF5A
HNRNPAB.1	5.66592e-68	-0.388853	0.643	0.811	9.1482e-64	1	HNRNPAB
SDF2L1.1	4.49653e-68	-0.387959	0.349	0.607	7.2601e-64	1	SDF2L1
DDX5.1	7.96138e-70	-0.383452	0.445	0.688	1.28544e-65	1	DDX5
HSPA5.1	2.76672e-49	-0.382542	0.264	0.487	4.46714e-45	1	HSPA5
IFRD2.1	2.11328e-58	-0.373882	0.314	0.544	3.4121e-54	1	IFRD2
NOP16.1	2.27789e-59	-0.367087	0.254	0.5	3.67788e-55	1	NOP16
CCNB1.1	8.62056e-20	-0.360132	0.431	0.534	1.39187e-15	1	CCNB1
ARL6IP1.1	3.9926e-12	-0.35322	0.77	0.808	6.44645e-08	1	ARL6IP1
MRPL4.1	2.59795e-64	-0.349817	0.767	0.884	4.19465e-60	1	MRPL4
FKBP4.1	4.28532e-51	-0.334949	0.797	0.893	6.91908e-47	1	FKBP4
ZNF593.1	5.12344e-55	-0.334907	0.488	0.678	8.27231e-51	1	ZNF593
SFPQ.1	3.97929e-57	-0.333718	0.767	0.893	6.42497e-53	1	SFPQ
HSPE1.1	3.71427e-79	-0.32946	0.993	0.999	5.99706e-75	1	HSPE1
CCT5.1	6.29495e-51	-0.328021	0.8	0.887	1.01638e-46	1	CCT5
CDC123.1	2.01589e-60	-0.32737	0.656	0.807	3.25486e-56	1	CDC123
UBE2S.1	9.56244e-29	-0.323413	0.861	0.914	1.54395e-24	1	UBE2S
HSPH1	1.1623e-41	-0.322317	0.53	0.688	1.87664e-37	1	HSPH1
MRPL36.1	4.07845e-62	-0.317306	0.81	0.915	6.58507e-58	1	MRPL36
DNAJA1.1	6.1872e-43	-0.312765	0.606	0.744	9.98986e-39	1	DNAJA1
RRP7A.1	7.21388e-48	-0.31269	0.616	0.772	1.16475e-43	1	RRP7A
NAA10.1	4.15038e-100	-0.311839	0.995	0.998	6.7012e-96	1	NAA10
STIP1.1	1.70358e-48	-0.311742	0.521	0.695	2.75059e-44	1	STIP1
MYC.1	6.44207e-21	-0.307911	0.555	0.642	1.04014e-16	1	MYC	**
STRAP.1	2.85515e-59	-0.305362	0.792	0.899	4.60992e-55	1	STRAP
MRPL20.1	7.30727e-59	-0.304828	0.833	0.915	1.17983e-54	1	MRPL20
EBNA1BP2.1	1.45922e-47	-0.302739	0.466	0.658	2.35606e-43	1	EBNA1BP2
HNRNPM.1	1.37148e-47	-0.295759	0.604	0.768	2.21439e-43	1	HNRNPM
NPM3.1	6.05177e-38	-0.295598	0.534	0.678	9.77119e-34	1	NPM3
NDUFAF4.1	1.24842e-46	-0.292799	0.366	0.569	2.0157e-42	1	NDUFAF4
H3F3B	7.73292e-101	-0.292745	0.999	1	1.24856e-96	1	H3F3B
GTF3A.1	2.90364e-59	-0.291889	0.877	0.957	4.68822e-55	1	GTF3A
MANF.1	4.28752e-32	-0.291623	0.349	0.514	6.92263e-28	1	MANF
MRPS23.1	1.45928e-42	-0.287819	0.567	0.706	2.35615e-38	1	MRPS23
DDX21.1	3.47874e-39	-0.285913	0.519	0.675	5.61677e-35	1	DDX21
PFDN2.1	4.37238e-47	-0.28368	0.76	0.871	7.05964e-43	1	PFDN2
POLR2K.1	5.10416e-56	-0.28339	0.807	0.924	8.24118e-52	1	POLR2K
LYAR.1	5.19466e-41	-0.281747	0.275	0.474	8.38729e-37	1	LYAR
HN1.1	2.26837e-44	-0.281034	0.975	0.989	3.66251e-40	1	HN1
SYNGR2	8.91623e-52	-0.280089	0.903	0.956	1.43962e-47	1	SYNGR2
ARHGDIA.1	1.52229e-46	-0.276346	0.763	0.862	2.45788e-42	1	ARHGDIA
CCND3.1	3.29553e-37	-0.274629	0.765	0.868	5.32097e-33	1	CCND3
AIMP2.1	7.82855e-45	-0.27401	0.253	0.464	1.264e-40	1	AIMP2
SRSF7.1	1.14355e-38	-0.270933	0.91	0.955	1.84637e-34	1	SRSF7
CCDC85B.1	1.68215e-48	-0.270052	0.95	0.977	2.716e-44	1	CCDC85B
CKS2	2.68719e-20	-0.268968	0.995	0.997	4.33874e-16	1	CKS2
CORO1A.1	3.73444e-54	-0.267499	0.977	0.986	6.02962e-50	1	CORO1A
TIMM8B.1	3.19574e-50	-0.266357	0.867	0.942	5.15984e-46	1	TIMM8B
NOP2.1	1.08504e-45	-0.264988	0.236	0.461	1.7519e-41	1	NOP2
FGFR1OP2.1	1.89645e-45	0.266003	0.85	0.738	3.06201e-41	1	FGFR1OP2
MND1	1.57287e-48	0.26676	0.883	0.764	2.53955e-44	1	MND1
TNIP1.1	2.30045e-45	0.268581	0.806	0.651	3.7143e-41	1	TNIP1
C7orf50	6.81267e-30	0.273781	0.831	0.767	1.09997e-25	1	C7orf50
BTG1.1	2.64184e-50	0.275464	0.932	0.859	4.26551e-46	1	BTG1
LMBRD1.1	6.7796e-44	0.280384	0.668	0.488	1.09463e-39	1	LMBRD1
KDELR1.1	5.92751e-61	0.286137	0.929	0.828	9.57056e-57	1	KDELR1
NCF1.1	1.55854e-71	0.287254	0.976	0.911	2.51642e-67	1	NCF1
IZUMO4.1	3.27222e-54	0.289309	0.435	0.229	5.28333e-50	1	IZUMO4
PEX11A.1	2.88773e-73	0.298101	0.532	0.273	4.66253e-69	1	PEX11A
RAB33A.1	7.99175e-54	0.29885	0.804	0.635	1.29035e-49	1	RAB33A
INSIG1.1	2.26819e-45	0.319736	0.598	0.413	3.66223e-41	1	INSIG1
COL5A1.1	3.98945e-66	0.320231	0.658	0.404	6.44136e-62	1	COL5A1
MIF.1	6.76325e-236	0.321839	1	1	1.092e-231	1	MIF
AK4.1	2.5107e-77	0.323015	0.627	0.35	4.05378e-73	1	AK4
PNRC1.1	3.77342e-67	0.333646	0.852	0.678	6.09256e-63	1	PNRC1
AP000769.1.1	2.09573e-68	0.335234	0.778	0.56	3.38376e-64	1	AP000769.1
RRM2.1	1.75972e-49	0.338316	0.914	0.841	2.84124e-45	1	RRM2
TMEM107.1	9.11612e-69	0.339758	0.737	0.507	1.47189e-64	1	TMEM107
RP11-856M7.6.1	1.76492e-56	0.346062	0.839	0.712	2.84964e-52	1	RP11-856M7.6
HIF1A-AS2.1	5.99876e-144	0.353599	0.417	0.104	9.6856e-140	1	HIF1A-AS2
PFKFB4.1	2.13157e-120	0.353797	0.451	0.148	3.44163e-116	1	PFKFB4
ZFP36L1.1	7.14313e-59	0.358321	0.858	0.737	1.15333e-54	1	ZFP36L1
ZNF292.1	3.85053e-77	0.371039	0.796	0.58	6.21706e-73	1	ZNF292
ENO2.1	1.3649e-93	0.372521	0.94	0.816	2.20377e-89	1	ENO2
GNG7.1	2.31584e-86	0.380845	0.922	0.792	3.73916e-82	1	GNG7
C4orf3.1	1.86175e-140	0.391514	0.997	0.984	3.00598e-136	1	C4orf3
GEMIN7.1	4.35232e-113	0.397302	0.941	0.81	7.02726e-109	1	GEMIN7
PKM.1	2.15416e-151	0.403141	0.999	0.993	3.4781e-147	1	PKM
RP11-798M19.6.1	3.42595e-136	0.403334	0.55	0.202	5.53155e-132	1	RP11-798M19.6
LSP1.1	1.84017e-101	0.403921	0.932	0.79	2.97113e-97	1	LSP1
TK1.1	3.86643e-96	0.40739	0.952	0.863	6.24274e-92	1	TK1
INSIG2.1	1.42451e-109	0.40916	0.619	0.306	2.30001e-105	1	INSIG2
GPI.1	3.81469e-113	0.417409	0.965	0.874	6.1592e-109	1	GPI
TPI1.1	2.53224e-256	0.421316	1	1	4.08856e-252	1	TPI1
PGAM1.1	3.03695e-225	0.442583	1	0.998	4.90346e-221	1	PGAM1
WDR54.1	5.43749e-128	0.465341	0.861	0.599	8.77938e-124	1	WDR54
SLC16A3.1	1.30231e-129	0.471422	0.7	0.352	2.10271e-125	1	SLC16A3
HES6.1	1.73352e-80	0.485403	0.447	0.201	2.79894e-76	1	HES6
GAPDH.1	7.58286e-299	0.498116	1	1	1.22433e-294	1	GAPDH
ANKRD37.1	4.22576e-116	0.498819	0.576	0.26	6.82291e-112	1	ANKRD37
FUT11.1	4.76725e-161	0.530219	0.723	0.335	7.69721e-157	1	FUT11
MIR210HG.1	1.32435e-182	0.531244	0.671	0.249	2.1383e-178	1	MIR210HG
ALDOA.1	1.45335e-285	0.531294	1	1	2.34658e-281	1	ALDOA
P4HA1.1	4.22339e-149	0.53551	0.762	0.409	6.81908e-145	1	P4HA1
LDHA.1	1.67148e-242	0.575127	1	0.995	2.69878e-238	1	LDHA
ALDOC.1	7.11976e-213	0.577362	0.68	0.228	1.14956e-208	1	ALDOC
BNIP3L.1	5.6116e-189	0.589324	0.936	0.749	9.06049e-185	1	BNIP3L
TNNI1.1	1.069e-65	0.594747	0.763	0.618	1.72601e-61	1	TNNI1
CSRP2.1	5.52147e-125	0.606957	0.666	0.357	8.91496e-121	1	CSRP2
DDIT4.1	3.63282e-167	0.616331	0.875	0.519	5.86555e-163	1	DDIT4
PNOC.1	1.41616e-72	0.63069	0.599	0.359	2.28654e-68	1	PNOC
ENO1.1	4.88792e-299	0.677102	1	0.991	7.89203e-295	1	ENO1
PGK1.1	2.23439e-251	0.684928	1	0.975	3.60764e-247	1	PGK1
BNIP3.1	3.83681e-285	0.868495	0.994	0.821	6.19491e-281	1	BNIP3
FAM162A.1	3.07454e-298	0.951523	0.986	0.857	4.96415e-294	1	FAM162A
HILPDA.1	0	1.42692	0.966	0.708	0	1	HILPDA
UBE2C	1.95862e-224	-1.15188	0.737	0.944	3.16239e-220	2	UBE2C
HMGB2	3.33207e-285	-1.05076	0.919	0.992	5.37996e-281	2	HMGB2
MCM7.1	9.91463e-255	-1.00802	0.887	0.985	1.60082e-250	2	MCM7
H2AFZ.2	0	-1.00015	1	1	0	2	H2AFZ
HMGB1.1	0	-0.979865	0.993	1	0	2	HMGB1
RRM2.2	1.96303e-176	-0.924252	0.627	0.888	3.1695e-172	2	RRM2
HIST1H4C.1	8.39161e-186	-0.912592	0.953	0.991	1.35491e-181	2	HIST1H4C
CDC20.2	5.3216e-111	-0.904063	0.11	0.573	8.59225e-107	2	CDC20
MKI67	2.0757e-196	-0.903901	0.643	0.919	3.35143e-192	2	MKI67
STMN1.1	1.52077e-273	-0.891844	0.986	1	2.45544e-269	2	STMN1
DUT.2	1.16174e-296	-0.883508	0.982	1	1.87575e-292	2	DUT
UBE2S.2	4.36822e-153	-0.874381	0.801	0.918	7.05292e-149	2	UBE2S
HSP90AA1.2	3.55046e-156	-0.861807	0.992	0.995	5.73257e-152	2	HSP90AA1
HMGN2	3.29443e-275	-0.857173	0.994	1	5.31919e-271	2	HMGN2
CDK1.2	2.87235e-125	-0.837356	0.545	0.822	4.6377e-121	2	CDK1
CDKN3.2	4.10144e-179	-0.828427	0.839	0.954	6.62219e-175	2	CDKN3
DHFR.2	1.45729e-209	-0.811452	0.786	0.96	2.35294e-205	2	DHFR
CDCA3	4.11738e-157	-0.807484	0.314	0.789	6.64793e-153	2	CDCA3
AURKB.1	6.45453e-164	-0.79898	0.182	0.739	1.04215e-159	2	AURKB
RANBP1.2	1.35131e-209	-0.790687	0.896	0.982	2.18182e-205	2	RANBP1
CDCA5.2	9.22951e-178	-0.78872	0.181	0.763	1.4902e-173	2	CDCA5
CCNA2	3.07755e-164	-0.787903	0.2	0.75	4.96901e-160	2	CCNA2
TOP2A.1	2.19053e-143	-0.779303	0.284	0.762	3.53682e-139	2	TOP2A
CKS1B	1.1308e-217	-0.769425	0.871	0.981	1.82578e-213	2	CKS1B
PCNA.1	3.28512e-152	-0.767165	0.459	0.839	5.30416e-148	2	PCNA
CCNB2.1	5.43009e-101	-0.732272	0.211	0.64	8.76742e-97	2	CCNB2
PKMYT1.1	2.76903e-158	-0.725098	0.249	0.772	4.47088e-154	2	PKMYT1
ASPM	1.85595e-120	-0.724768	0.167	0.646	2.99661e-116	2	ASPM
FEN1.1	1.01453e-156	-0.720451	0.157	0.712	1.63807e-152	2	FEN1
CKS2.1	5.95915e-153	-0.720028	0.993	0.997	9.62164e-149	2	CKS2
NUSAP1	4.87544e-128	-0.717264	0.542	0.843	7.87188e-124	2	NUSAP1
BIRC5	3.44209e-148	-0.717239	0.303	0.792	5.5576e-144	2	BIRC5
HMMR.1	1.89911e-114	-0.701955	0.224	0.681	3.0663e-110	2	HMMR
TK1.2	1.77422e-143	-0.687669	0.686	0.908	2.86465e-139	2	TK1
TUBA1B.1	1.80138e-241	-0.677174	0.999	1	2.9085e-237	2	TUBA1B
POP7.2	1.34709e-160	-0.676266	0.834	0.948	2.17501e-156	2	POP7
GINS2.1	5.74288e-139	-0.672262	0.522	0.859	9.27246e-135	2	GINS2
UBE2T.1	2.67632e-154	-0.668034	0.661	0.904	4.32118e-150	2	UBE2T
PLK1.2	1.86859e-88	-0.667815	0.097	0.498	3.01702e-84	2	PLK1
CCNB1.2	1.22887e-78	-0.66734	0.186	0.56	1.98413e-74	2	CCNB1
FABP5.2	3.23436e-189	-0.662504	0.978	0.997	5.22219e-185	2	FABP5
HIST1H1B.1	4.54804e-71	-0.657445	0.203	0.57	7.34327e-67	2	HIST1H1B
CDCA8	3.69753e-132	-0.656128	0.14	0.656	5.97004e-128	2	CDCA8
DBF4	9.04221e-151	-0.654529	0.843	0.955	1.45996e-146	2	DBF4
HSPE1.2	3.8253e-176	-0.64795	0.992	0.998	6.17633e-172	2	HSPE1
TUBB4B.1	3.20593e-130	-0.645645	0.925	0.969	5.17629e-126	2	TUBB4B
TYMS.2	1.62465e-115	-0.637716	0.359	0.777	2.62316e-111	2	TYMS
RAD51AP1.2	5.66906e-133	-0.632345	0.127	0.639	9.15326e-129	2	RAD51AP1
HNRNPAB.2	2.84831e-111	-0.630977	0.491	0.817	4.59888e-107	2	HNRNPAB
MCM3.2	3.28799e-115	-0.629224	0.41	0.798	5.30878e-111	2	MCM3
CENPF.2	2.87151e-93	-0.628507	0.408	0.766	4.63633e-89	2	CENPF
DSCC1.1	3.36792e-133	-0.627663	0.191	0.708	5.43784e-129	2	DSCC1
PBK.1	9.17241e-130	-0.62512	0.178	0.688	1.48098e-125	2	PBK
KPNA2.1	3.9054e-76	-0.618975	0.246	0.612	6.30566e-72	2	KPNA2
TPX2	7.77065e-104	-0.617239	0.235	0.666	1.25465e-99	2	TPX2
CLSPN.1	2.15304e-126	-0.614205	0.115	0.623	3.4763e-122	2	CLSPN
GTSE1.1	3.6693e-116	-0.606196	0.058	0.535	5.92446e-112	2	GTSE1
SNRPB.1	2.5633e-206	-0.604454	0.971	0.999	4.1387e-202	2	SNRPB
HMGB3.1	2.0575e-125	-0.602049	0.227	0.724	3.32203e-121	2	HMGB3
SLBP.2	1.31791e-108	-0.597452	0.847	0.923	2.1279e-104	2	SLBP
HN1.2	2.10017e-135	-0.59688	0.974	0.988	3.39094e-131	2	HN1
SRSF7.2	9.45778e-121	-0.596835	0.901	0.952	1.52705e-116	2	SRSF7
CALM2.2	4.92387e-141	-0.596695	0.99	0.994	7.95008e-137	2	CALM2
SNRPD1.2	6.47358e-190	-0.596177	0.979	0.998	1.04522e-185	2	SNRPD1
SIVA1.1	1.194e-140	-0.59378	0.683	0.913	1.92783e-136	2	SIVA1
KIF22.1	1.7109e-119	-0.592522	0.156	0.639	2.76241e-115	2	KIF22
CENPU.1	1.07388e-123	-0.590124	0.174	0.671	1.73389e-119	2	CENPU
PA2G4.2	1.01013e-151	-0.570813	0.975	0.993	1.63095e-147	2	PA2G4
UCHL1.2	6.06252e-125	-0.566996	0.935	0.974	9.78855e-121	2	UCHL1
CENPW.1	1.27825e-126	-0.565199	0.512	0.869	2.06386e-122	2	CENPW
HIST1H1E.1	5.67589e-33	-0.561651	0.378	0.612	9.1643e-29	2	HIST1H1E
ARL6IP1.2	1.37744e-34	-0.561339	0.718	0.812	2.22401e-30	2	ARL6IP1
TMEM106C.2	3.80418e-113	-0.561043	0.587	0.866	6.14223e-109	2	TMEM106C
MCM4.1	7.70885e-104	-0.55851	0.3	0.743	1.24467e-99	2	MCM4
SMC1A.1	2.06566e-89	-0.55716	0.446	0.784	3.33522e-85	2	SMC1A
AURKA.1	2.46821e-73	-0.556975	0.125	0.482	3.98517e-69	2	AURKA
SNRPG.2	2.29878e-166	-0.554376	0.974	0.996	3.71162e-162	2	SNRPG
RNASEH2A.1	1.02287e-105	-0.546571	0.414	0.803	1.65152e-101	2	RNASEH2A
NCAPD2.1	1.27946e-87	-0.540185	0.459	0.789	2.06581e-83	2	NCAPD2
CYCS.2	1.48009e-104	-0.538501	0.855	0.94	2.38976e-100	2	CYCS
BANF1.2	1.87715e-199	-0.536681	0.994	1	3.03085e-195	2	BANF1
STRA13.2	3.70601e-91	-0.535981	0.715	0.865	5.98373e-87	2	STRA13
TMPO.1	3.36039e-99	-0.534675	0.339	0.756	5.42569e-95	2	TMPO
SRSF2.2	2.19888e-105	-0.528158	0.819	0.919	3.55031e-101	2	SRSF2
SPC25.1	2.86314e-109	-0.525824	0.053	0.51	4.62282e-105	2	SPC25
MCM6.1	6.38447e-94	-0.521865	0.195	0.63	1.03084e-89	2	MCM6
ASF1B.1	1.02642e-104	-0.520434	0.099	0.548	1.65726e-100	2	ASF1B
CDCA7.2	2.07995e-104	-0.518102	0.626	0.882	3.35829e-100	2	CDCA7
NPM3.2	3.39197e-81	-0.515948	0.324	0.694	5.47667e-77	2	NPM3
RFC4.1	1.8131e-98	-0.515721	0.188	0.627	2.92743e-94	2	RFC4
TACC3.2	9.0476e-101	-0.515639	0.121	0.566	1.46082e-96	2	TACC3
ATAD2.2	9.01364e-85	-0.512692	0.693	0.874	1.45534e-80	2	ATAD2
CHAF1A.1	2.06949e-95	-0.508528	0.196	0.628	3.3414e-91	2	CHAF1A
H2AFV	8.33329e-139	-0.507286	0.968	0.997	1.34549e-134	2	H2AFV
FKBP4.2	4.02997e-81	-0.506422	0.764	0.889	6.50678e-77	2	FKBP4
KIF2C	3.14855e-96	-0.504541	0.064	0.487	5.08365e-92	2	KIF2C
MRPL51.1	1.49284e-178	-0.503284	1	1	2.41035e-174	2	MRPL51
HNRNPA2B1.1	8.02201e-150	-0.499741	0.999	1	1.29523e-145	2	HNRNPA2B1
ORC6.1	4.56525e-90	-0.495895	0.476	0.809	7.37106e-86	2	ORC6
HELLS.1	7.60248e-92	-0.493238	0.207	0.627	1.2275e-87	2	HELLS
SNRPA1.1	1.76668e-104	-0.491999	0.861	0.932	2.85248e-100	2	SNRPA1
RHEB.1	5.6164e-98	-0.491924	0.72	0.904	9.06824e-94	2	RHEB
U2AF1.2	9.31079e-116	-0.490915	0.964	0.986	1.50332e-111	2	U2AF1
HNRNPA3.1	3.36538e-103	-0.485129	0.953	0.985	5.43374e-99	2	HNRNPA3
NASP.1	1.68355e-75	-0.484843	0.573	0.831	2.71827e-71	2	NASP
DDX39A.2	8.50393e-88	-0.484413	0.825	0.914	1.37304e-83	2	DDX39A
RAD21	5.37065e-82	-0.482864	0.924	0.963	8.67146e-78	2	RAD21
MND1.1	4.81441e-91	-0.480718	0.478	0.832	7.77335e-87	2	MND1
GMNN.1	7.30984e-93	-0.479351	0.197	0.624	1.18025e-88	2	GMNN
EIF5A.2	7.38451e-89	-0.47463	0.907	0.954	1.1923e-84	2	EIF5A
POLA2.1	3.24095e-87	-0.474027	0.177	0.58	5.23283e-83	2	POLA2
BRCA1.1	2.80394e-93	-0.471591	0.136	0.563	4.52724e-89	2	BRCA1
BCL2L12.1	8.55019e-87	-0.470806	0.381	0.768	1.38051e-82	2	BCL2L12
DEK.2	8.30711e-85	-0.470017	0.419	0.784	1.34127e-80	2	DEK
SMC2.2	4.03375e-88	-0.46896	0.192	0.601	6.51289e-84	2	SMC2
CENPK.1	4.82589e-91	-0.465103	0.171	0.589	7.79188e-87	2	CENPK
CBX3	3.77245e-115	-0.463252	0.918	0.977	6.091e-111	2	CBX3
NUF2	2.51024e-83	-0.460231	0.075	0.462	4.05303e-79	2	NUF2
RFC2.1	6.73737e-82	-0.459195	0.185	0.579	1.08782e-77	2	RFC2
CTNNAL1.1	1.34846e-88	-0.45852	0.207	0.626	2.17722e-84	2	CTNNAL1
CMC2.1	3.33161e-85	-0.457037	0.335	0.736	5.37921e-81	2	CMC2
FANCI.1	1.33812e-83	-0.455207	0.255	0.669	2.16053e-79	2	FANCI
MAD2L1	2.81387e-74	-0.454489	0.544	0.819	4.54327e-70	2	MAD2L1
MCM2.2	1.75485e-76	-0.453528	0.197	0.573	2.83338e-72	2	MCM2
CDCA2	1.63532e-76	-0.453453	0.103	0.475	2.64039e-72	2	CDCA2
NCAPH	3.11011e-91	-0.4533	0.061	0.469	5.02159e-87	2	NCAPH
ASNS.1	6.84183e-42	-0.452386	0.695	0.819	1.10468e-37	2	ASNS
SFPQ.2	4.80885e-65	-0.451837	0.772	0.881	7.76437e-61	2	SFPQ
CALM1	8.43688e-109	-0.449694	0.965	0.986	1.36222e-104	2	CALM1
SNRNP25.2	2.5221e-103	-0.449456	0.893	0.965	4.07219e-99	2	SNRNP25
LYAR.2	6.32463e-76	-0.449359	0.111	0.479	1.02118e-71	2	LYAR
CENPM.1	1.42286e-94	-0.448271	0.825	0.941	2.29735e-90	2	CENPM
STIP1.2	2.37475e-69	-0.446786	0.352	0.704	3.83428e-65	2	STIP1
ARHGEF39.1	7.7279e-86	-0.445289	0.107	0.509	1.24775e-81	2	ARHGEF39
ARL6IP6.2	1.74494e-76	-0.443451	0.261	0.651	2.81738e-72	2	ARL6IP6
MYBL2.1	1.36975e-89	-0.443059	0.111	0.528	2.2116e-85	2	MYBL2
VRK1.2	1.49515e-77	-0.442939	0.307	0.692	2.41408e-73	2	VRK1
CBX5.1	8.98075e-77	-0.438909	0.359	0.732	1.45003e-72	2	CBX5
ZWINT.1	1.19478e-83	-0.438407	0.095	0.486	1.92909e-79	2	ZWINT
TUBG1.2	3.93002e-73	-0.437019	0.325	0.693	6.34542e-69	2	TUBG1
NEIL3.2	4.82406e-84	-0.436886	0.083	0.475	7.78893e-80	2	NEIL3
SAC3D1.1	1.84436e-78	-0.435896	0.213	0.604	2.97791e-74	2	SAC3D1
HSPH1.1	1.63691e-56	-0.435522	0.391	0.694	2.64296e-52	2	HSPH1
BUB3	4.26067e-74	-0.435499	0.819	0.908	6.87927e-70	2	BUB3
FOXM1.1	2.64599e-89	-0.433901	0.05	0.452	4.27222e-85	2	FOXM1
BUB1	1.44134e-72	-0.431425	0.097	0.458	2.32719e-68	2	BUB1
PTMA.1	4.54665e-165	-0.427588	1	1	7.34102e-161	2	PTMA
RUVBL2.1	2.73477e-69	-0.42729	0.437	0.766	4.41557e-65	2	RUVBL2
CCT5.2	5.1764e-55	-0.426667	0.783	0.882	8.35782e-51	2	CCT5
EIF1AX.2	1.01225e-94	-0.426576	0.944	0.97	1.63438e-90	2	EIF1AX
SSRP1.1	3.64716e-72	-0.426519	0.478	0.792	5.8887e-68	2	SSRP1
ID3.2	1.387e-43	-0.424365	0.503	0.741	2.23945e-39	2	ID3
IFRD2.2	2.61192e-56	-0.424298	0.216	0.537	4.21721e-52	2	IFRD2
SNRPE.1	4.01307e-109	-0.422955	0.974	0.989	6.4795e-105	2	SNRPE
RRM1.1	2.70035e-68	-0.422833	0.281	0.645	4.35998e-64	2	RRM1
DTYMK.2	9.48137e-81	-0.422673	0.149	0.539	1.53086e-76	2	DTYMK
WDR76.1	1.75787e-72	-0.422515	0.21	0.581	2.83826e-68	2	WDR76
PTGES3	1.35084e-119	-0.422388	0.986	0.999	2.18106e-115	2	PTGES3
SDF2L1.2	1.66849e-62	-0.422035	0.252	0.598	2.69395e-58	2	SDF2L1
GCSH.2	5.59886e-68	-0.421631	0.209	0.573	9.03992e-64	2	GCSH
ERH.2	2.57142e-138	-0.421174	0.999	1	4.15182e-134	2	ERH
CACYBP	1.54474e-71	-0.42037	0.858	0.93	2.49414e-67	2	CACYBP
NCAPG	4.56024e-74	-0.420117	0.131	0.5	7.36296e-70	2	NCAPG
FUS.2	1.48901e-64	-0.418914	0.729	0.878	2.40416e-60	2	FUS
KIAA0101.2	1.88793e-98	-0.41887	0.957	0.995	3.04825e-94	2	KIAA0101
PTTG1.1	4.98933e-108	-0.418867	1	1	8.05577e-104	2	PTTG1
IGLL1	1.14044e-38	-0.418159	0.081	0.311	1.84135e-34	2	IGLL1
DLGAP5.1	5.27714e-68	-0.416981	0.061	0.398	8.52047e-64	2	DLGAP5
BUB1B	1.86233e-74	-0.416406	0.122	0.499	3.00691e-70	2	BUB1B
ACYP1.1	9.23225e-71	-0.414271	0.715	0.873	1.49064e-66	2	ACYP1
DNAJB1.1	7.05314e-58	-0.412669	0.168	0.49	1.1388e-53	2	DNAJB1
CENPH.1	6.54486e-72	-0.412263	0.466	0.799	1.05673e-67	2	CENPH
CD320.2	8.97899e-69	-0.410935	0.16	0.521	1.44975e-64	2	CD320
MRPS26.2	9.97157e-63	-0.410669	0.417	0.739	1.61001e-58	2	MRPS26
CDC6.1	4.26986e-69	-0.410027	0.093	0.439	6.89411e-65	2	CDC6
POLR3K.2	1.12061e-64	-0.408244	0.638	0.847	1.80933e-60	2	POLR3K
RPA3.1	9.53483e-101	-0.406779	0.971	0.989	1.53949e-96	2	RPA3
PRC1	4.65768e-66	-0.406209	0.248	0.599	7.52029e-62	2	PRC1
CDK2AP2.2	3.11969e-87	-0.405799	0.965	0.981	5.03705e-83	2	CDK2AP2
HNRNPA0.1	4.6977e-69	-0.4042	0.624	0.86	7.58491e-65	2	HNRNPA0
EXOSC8	9.05423e-71	-0.403233	0.268	0.641	1.4619e-66	2	EXOSC8
LMNB1.1	3.84249e-68	-0.402998	0.232	0.597	6.20409e-64	2	LMNB1
RPL39L.2	5.18068e-76	-0.401753	0.809	0.923	8.36473e-72	2	RPL39L
UQCC2.1	3.1743e-72	-0.401486	0.342	0.707	5.12522e-68	2	UQCC2
CENPA.1	7.56227e-59	-0.397891	0.038	0.337	1.221e-54	2	CENPA
POLD2.1	7.11469e-68	-0.396177	0.707	0.877	1.14874e-63	2	POLD2
SGOL2	6.22258e-63	-0.396114	0.11	0.443	1.0047e-58	2	SGOL2
PDCD5.2	2.05936e-91	-0.396041	0.957	0.978	3.32505e-87	2	PDCD5
MRPS34.2	1.79746e-87	-0.395492	0.974	0.986	2.90219e-83	2	MRPS34
DNAJA1.2	2.19255e-49	-0.394508	0.485	0.749	3.54009e-45	2	DNAJA1
CRNDE	7.99773e-67	-0.394104	0.239	0.602	1.29131e-62	2	CRNDE
HNRNPD.1	2.60175e-64	-0.391831	0.739	0.887	4.20079e-60	2	HNRNPD
CCDC18.1	4.65396e-63	-0.390858	0.306	0.653	7.51428e-59	2	CCDC18
MAGOHB.2	1.66657e-65	-0.390002	0.185	0.535	2.69084e-61	2	MAGOHB
TRA2B.2	2.23143e-57	-0.389306	0.541	0.795	3.60287e-53	2	TRA2B
LRRC59.2	3.43825e-59	-0.388377	0.413	0.735	5.5514e-55	2	LRRC59
SSSCA1.2	2.67653e-57	-0.387608	0.697	0.855	4.32153e-53	2	SSSCA1
RRP7A.2	4.9004e-49	-0.386657	0.527	0.771	7.91218e-45	2	RRP7A
RAN	8.21183e-144	-0.386354	1	1	1.32588e-139	2	RAN
RAD23A.2	1.55185e-90	-0.386251	0.968	0.989	2.50562e-86	2	RAD23A
HNRNPH3.1	2.75073e-58	-0.384129	0.787	0.897	4.44132e-54	2	HNRNPH3
MRPL17.2	3.22652e-56	-0.384072	0.513	0.777	5.20954e-52	2	MRPL17
CDK4.1	4.26747e-57	-0.382901	0.43	0.744	6.89026e-53	2	CDK4
SMC4	1.27502e-60	-0.382153	0.74	0.888	2.05865e-56	2	SMC4
AHSA1.1	3.66071e-52	-0.38071	0.631	0.821	5.91057e-48	2	AHSA1
KIFC1	6.88623e-73	-0.379396	0.04	0.386	1.11185e-68	2	KIFC1
NHP2.2	1.75075e-88	-0.377774	0.989	0.994	2.82676e-84	2	NHP2
ZNF706.2	3.82592e-70	-0.377519	0.921	0.95	6.17732e-66	2	ZNF706
TCOF1.2	4.31186e-62	-0.377134	0.188	0.529	6.96193e-58	2	TCOF1
EBNA1BP2.2	2.34961e-56	-0.3767	0.328	0.66	3.79368e-52	2	EBNA1BP2
ILF2.1	2.1735e-55	-0.375851	0.548	0.802	3.50933e-51	2	ILF2
LSM7.2	1.79116e-93	-0.375276	0.976	0.994	2.89201e-89	2	LSM7
MAD2L2	7.7766e-61	-0.372889	0.451	0.766	1.25561e-56	2	MAD2L2
PRELID1.2	2.54759e-91	-0.37257	0.986	0.996	4.11334e-87	2	PRELID1
MORF4L2	5.16682e-56	-0.372434	0.335	0.667	8.34235e-52	2	MORF4L2
LIG1.1	1.50289e-64	-0.371375	0.147	0.494	2.42656e-60	2	LIG1
HPRT1	7.4611e-88	-0.371197	0.978	0.992	1.20467e-83	2	HPRT1
RAD51.2	1.7317e-69	-0.370918	0.071	0.419	2.79601e-65	2	RAD51
DDX21.2	6.71788e-50	-0.370887	0.382	0.68	1.08467e-45	2	DDX21
NTMT1.2	3.6054e-58	-0.370826	0.235	0.567	5.82127e-54	2	NTMT1
EIF4A3.1	1.24601e-60	-0.370163	0.266	0.615	2.0118e-56	2	EIF4A3
PSAT1.2	7.49213e-53	-0.36854	0.12	0.417	1.20968e-48	2	PSAT1
NUDC.2	1.83078e-50	-0.367884	0.602	0.816	2.95597e-46	2	NUDC
NOP16.2	1.85041e-45	-0.367263	0.2	0.486	2.98768e-41	2	NOP16
CKB.2	3.21035e-55	-0.367096	0.919	0.942	5.18343e-51	2	CKB
RAD9A.1	2.74116e-58	-0.366873	0.221	0.551	4.42587e-54	2	RAD9A
TAGLN2	5.14257e-101	-0.366743	0.999	0.999	8.30319e-97	2	TAGLN2
MCM5.2	1.01113e-54	-0.36583	0.284	0.615	1.63257e-50	2	MCM5
CDCA4.1	4.55919e-69	-0.365558	0.089	0.438	7.36128e-65	2	CDCA4
TUBB.1	4.30207e-103	-0.365497	1	0.999	6.94613e-99	2	TUBB
PSMA7.2	7.1367e-84	-0.365339	0.985	0.992	1.15229e-79	2	PSMA7
BLOC1S1.2	1.34706e-57	-0.364161	0.512	0.796	2.17496e-53	2	BLOC1S1
CARHSP1.2	9.92899e-63	-0.363067	0.879	0.945	1.60314e-58	2	CARHSP1
CENPN	1.8315e-67	-0.362601	0.142	0.497	2.95714e-63	2	CENPN
ATP5G1.2	6.26948e-73	-0.362466	0.974	0.987	1.01227e-68	2	ATP5G1
HAT1	4.56911e-58	-0.361601	0.225	0.562	7.37728e-54	2	HAT1
H2AFY.2	1.308e-52	-0.361459	0.659	0.845	2.1119e-48	2	H2AFY
DCK	1.97248e-58	-0.360844	0.797	0.907	3.18477e-54	2	DCK
FBXO5.1	1.80144e-67	-0.360563	0.081	0.425	2.9086e-63	2	FBXO5
POLH	7.40293e-58	-0.360045	0.161	0.483	1.19528e-53	2	POLH
TIMM10.2	9.24166e-59	-0.359924	0.697	0.876	1.49216e-54	2	TIMM10
SKA1	2.88937e-68	-0.359041	0.063	0.4	4.66518e-64	2	SKA1
ARHGDIA.2	6.98217e-55	-0.35825	0.676	0.865	1.12734e-50	2	ARHGDIA
CAMTA1.1	8.73756e-82	-0.357989	0.961	0.986	1.41077e-77	2	CAMTA1
POMP	3.59123e-97	-0.357667	0.993	0.998	5.79839e-93	2	POMP
NCL.2	1.42722e-44	-0.357624	0.837	0.894	2.30439e-40	2	NCL
PRKDC.1	6.8696e-54	-0.357048	0.833	0.912	1.10917e-49	2	PRKDC
NDUFS6.2	7.03055e-76	-0.355482	0.978	0.994	1.13515e-71	2	NDUFS6
MCM10.1	9.07639e-68	-0.355408	0.035	0.361	1.46547e-63	2	MCM10
LSM4	2.65446e-96	-0.354641	0.987	0.996	4.28589e-92	2	LSM4
SLC39A4.2	6.50573e-49	-0.353693	0.388	0.689	1.05041e-44	2	SLC39A4
EXOSC3.1	1.16977e-56	-0.353479	0.278	0.615	1.88872e-52	2	EXOSC3
H2AFX.1	7.89413e-47	-0.351801	0.195	0.485	1.27459e-42	2	H2AFX
GTF3A.2	1.19947e-59	-0.351657	0.922	0.943	1.93667e-55	2	GTF3A
DNMT1	1.52438e-65	-0.35159	0.894	0.957	2.46127e-61	2	DNMT1
ACD.1	4.02241e-57	-0.351013	0.243	0.573	6.49458e-53	2	ACD
SAE1.1	1.44396e-56	-0.350537	0.211	0.531	2.33142e-52	2	SAE1
CDC45.1	1.20121e-65	-0.350377	0.072	0.405	1.93948e-61	2	CDC45
C9orf142.2	1.56475e-50	-0.349018	0.492	0.768	2.52644e-46	2	C9orf142
TOMM5.2	6.01689e-91	-0.348807	0.999	0.999	9.71487e-87	2	TOMM5
CKAP5	8.5675e-52	-0.348459	0.218	0.534	1.38331e-47	2	CKAP5
FDX1.2	1.10742e-64	-0.348395	0.972	0.979	1.78804e-60	2	FDX1
CASC5	1.51738e-57	-0.348264	0.124	0.439	2.44996e-53	2	CASC5
CENPE.2	5.51772e-52	-0.348164	0.081	0.367	8.9089e-48	2	CENPE
TUBA1C.1	2.234e-47	-0.347525	0.886	0.922	3.60702e-43	2	TUBA1C
ATAD5.1	1.08908e-59	-0.346822	0.122	0.447	1.75842e-55	2	ATAD5
NUTF2.2	3.6943e-71	-0.346816	0.912	0.955	5.96481e-67	2	NUTF2
ARL2.2	5.51938e-50	-0.345767	0.402	0.692	8.91159e-46	2	ARL2
AARS.1	3.4374e-54	-0.34462	0.231	0.563	5.55003e-50	2	AARS
PSMG1.1	4.15075e-52	-0.344345	0.296	0.606	6.7018e-48	2	PSMG1
HNRNPU.2	4.47608e-41	-0.343926	0.868	0.91	7.22708e-37	2	HNRNPU
PTBP1.1	2.08256e-52	-0.343763	0.327	0.654	3.3625e-48	2	PTBP1
HIST1H1C.1	2.28181e-26	-0.34234	0.267	0.481	3.68421e-22	2	HIST1H1C
HMBS.2	7.04114e-55	-0.341705	0.255	0.58	1.13686e-50	2	HMBS
POLR2L.2	9.87423e-67	-0.341161	0.95	0.969	1.59429e-62	2	POLR2L
HP1BP3.2	2.12883e-41	-0.340942	0.49	0.751	3.43721e-37	2	HP1BP3
HSPA1A.1	3.59478e-43	-0.340365	0.064	0.31	5.80412e-39	2	HSPA1A
LRR1.1	4.42439e-56	-0.340049	0.317	0.658	7.14362e-52	2	LRR1
EEF1E1.2	8.81552e-51	-0.339733	0.28	0.59	1.42335e-46	2	EEF1E1
POLR2K.2	6.61139e-58	-0.339711	0.826	0.911	1.06748e-53	2	POLR2K
C21orf58.1	1.11824e-61	-0.339586	0.064	0.381	1.80551e-57	2	C21orf58
MIS18A	2.76905e-60	-0.338993	0.128	0.452	4.47091e-56	2	MIS18A
BRIX1.2	5.29128e-52	-0.338223	0.204	0.515	8.5433e-48	2	BRIX1
CRIP1.1	1.15176e-73	-0.337274	0.997	0.999	1.85964e-69	2	CRIP1
PFDN2.2	5.0137e-44	-0.337263	0.741	0.864	8.09512e-40	2	PFDN2
FAM72B.1	1.23351e-56	-0.337198	0.063	0.358	1.99162e-52	2	FAM72B
GGH.1	7.85587e-59	-0.337008	0.117	0.437	1.26841e-54	2	GGH
MXD3	3.03042e-54	-0.334958	0.09	0.388	4.89292e-50	2	MXD3
TEX30.1	3.45626e-60	-0.334484	0.11	0.43	5.58047e-56	2	TEX30
SET.1	2.94825e-69	-0.334274	0.969	0.985	4.76024e-65	2	SET
NOLC1.2	1.21742e-44	-0.333882	0.218	0.507	1.96565e-40	2	NOLC1
C11orf83.1	4.2913e-49	-0.33381	0.583	0.821	6.92873e-45	2	C11orf83
SNRNP70.2	8.4136e-51	-0.333534	0.748	0.882	1.35846e-46	2	SNRNP70
DCXR.2	4.38325e-61	-0.333394	0.935	0.959	7.0772e-57	2	DCXR
GSPT1.1	2.19635e-48	-0.333387	0.337	0.645	3.54623e-44	2	GSPT1
HSPA9.2	1.37657e-45	-0.332994	0.289	0.588	2.22261e-41	2	HSPA9
EIF2S1.2	1.24207e-44	-0.332764	0.331	0.618	2.00545e-40	2	EIF2S1
CCNF	2.76876e-59	-0.332187	0.031	0.327	4.47044e-55	2	CCNF
SRRM1.2	1.79426e-53	-0.331838	0.858	0.919	2.89701e-49	2	SRRM1
UBE2I.1	3.7164e-73	-0.331217	0.962	0.988	6.0005e-69	2	UBE2I
RCCD1	1.56104e-54	-0.330718	0.138	0.445	2.52045e-50	2	RCCD1
TOPBP1.1	4.89742e-54	-0.330276	0.295	0.627	7.90737e-50	2	TOPBP1
POLD3.1	4.72113e-59	-0.330053	0.086	0.404	7.62273e-55	2	POLD3
RNPS1.2	8.04228e-58	-0.329705	0.871	0.937	1.29851e-53	2	RNPS1
RBBP8.1	4.64855e-51	-0.329406	0.248	0.565	7.50556e-47	2	RBBP8
KNSTRN.1	6.67327e-48	-0.329137	0.117	0.397	1.07747e-43	2	KNSTRN
CCDC85B.2	1.0929e-47	-0.328707	0.965	0.973	1.7646e-43	2	CCDC85B
RFC3.1	1.20064e-52	-0.328472	0.14	0.445	1.93855e-48	2	RFC3
CISD3.1	8.57487e-49	-0.327641	0.338	0.654	1.3845e-44	2	CISD3
RALY	6.75816e-58	-0.327293	0.857	0.937	1.09117e-53	2	RALY
DCTPP1.2	2.32449e-39	-0.326804	0.686	0.831	3.75312e-35	2	DCTPP1
HIST1H2AI	8.85709e-31	-0.326717	0.093	0.297	1.43007e-26	2	HIST1H2AI
CKAP2.1	3.4689e-42	-0.325607	0.231	0.507	5.60088e-38	2	CKAP2
RAD51C.1	2.28261e-49	-0.325526	0.477	0.77	3.68549e-45	2	RAD51C
PSMD7.2	1.28294e-43	-0.325437	0.42	0.71	2.07143e-39	2	PSMD7
TROAP.1	5.70567e-53	-0.325341	0.22	0.548	9.21237e-49	2	TROAP
NUDT1	4.02706e-50	-0.325021	0.652	0.856	6.5021e-46	2	NUDT1
WHSC1.1	9.55696e-53	-0.324725	0.161	0.47	1.54307e-48	2	WHSC1
PDAP1.2	2.05331e-69	-0.324104	0.985	0.995	3.31527e-65	2	PDAP1
TIMELESS.1	1.82416e-58	-0.323743	0.102	0.419	2.94529e-54	2	TIMELESS
ID1.2	2.87293e-41	-0.323306	0.104	0.356	4.63863e-37	2	ID1
UBR7	9.83672e-53	-0.322865	0.22	0.534	1.58824e-48	2	UBR7
TRAP1.2	5.13105e-42	-0.322839	0.476	0.743	8.28459e-38	2	TRAP1
SPAG5	1.20381e-54	-0.32191	0.054	0.342	1.94367e-50	2	SPAG5
HMG20B	3.46252e-47	-0.321841	0.367	0.678	5.59058e-43	2	HMG20B
TAF15.1	9.90118e-38	-0.32163	0.545	0.775	1.59864e-33	2	TAF15
SLIRP.2	1.57677e-58	-0.321069	0.968	0.979	2.54585e-54	2	SLIRP
COMTD1.1	1.578e-46	-0.321063	0.364	0.663	2.54784e-42	2	COMTD1
KIF20B	1.96609e-45	-0.320141	0.218	0.505	3.17445e-41	2	KIF20B
POLE3.1	5.9381e-50	-0.320067	0.25	0.562	9.58766e-46	2	POLE3
WDR4.2	1.24644e-49	-0.319703	0.143	0.435	2.0125e-45	2	WDR4
MAT2A.2	2.64944e-47	-0.319317	0.204	0.501	4.27778e-43	2	MAT2A
PYCR1.2	1.46504e-44	-0.319232	0.16	0.436	2.36546e-40	2	PYCR1
E2F8.1	1.31598e-55	-0.319168	0.058	0.35	2.12477e-51	2	E2F8
ANAPC11	1.67342e-80	-0.319098	0.996	0.999	2.7019e-76	2	ANAPC11
NME1.2	1.35527e-49	-0.318789	0.206	0.509	2.18821e-45	2	NME1
DSN1.1	6.09853e-56	-0.318733	0.088	0.389	9.84669e-52	2	DSN1
MIS18BP1	1.14379e-44	-0.318575	0.317	0.618	1.84676e-40	2	MIS18BP1
MRPL18.2	2.05094e-51	-0.317281	0.812	0.908	3.31144e-47	2	MRPL18
SRSF3.2	8.19058e-55	-0.317029	0.951	0.975	1.32245e-50	2	SRSF3
EWSR1.2	2.24779e-39	-0.317024	0.606	0.812	3.62929e-35	2	EWSR1
CDK6	8.62494e-59	-0.316402	0.992	0.996	1.39258e-54	2	CDK6
COPS3.1	2.34512e-45	-0.315445	0.408	0.705	3.78643e-41	2	COPS3
AMD1.2	2.39412e-47	-0.31534	0.196	0.49	3.86555e-43	2	AMD1
CHORDC1.1	1.24011e-36	-0.315291	0.652	0.831	2.00228e-32	2	CHORDC1
NUCKS1	1.13417e-42	-0.315235	0.782	0.892	1.83122e-38	2	NUCKS1
DNAJC9.1	3.02753e-55	-0.314775	0.107	0.416	4.88825e-51	2	DNAJC9
SMS.1	1.64245e-43	-0.314644	0.506	0.77	2.65191e-39	2	SMS
HAUS8.1	2.81075e-54	-0.314252	0.142	0.463	4.53824e-50	2	HAUS8
HNRNPM.2	1.46707e-36	-0.314134	0.547	0.762	2.36873e-32	2	HNRNPM
NOP56.2	7.90118e-45	-0.313878	0.214	0.5	1.27572e-40	2	NOP56
YEATS4	3.57747e-50	-0.313804	0.177	0.477	5.77618e-46	2	YEATS4
RECQL.1	1.5755e-50	-0.313776	0.253	0.569	2.54381e-46	2	RECQL
PPIH	1.18637e-44	-0.313457	0.54	0.792	1.91552e-40	2	PPIH
SF3B2.1	2.01943e-67	-0.313358	0.997	0.996	3.26058e-63	2	SF3B2
E2F2.1	2.82912e-55	-0.313321	0.068	0.365	4.5679e-51	2	E2F2
PNP.2	6.32832e-39	-0.312714	0.346	0.624	1.02177e-34	2	PNP
SHCBP1	2.19992e-58	-0.312497	0.067	0.372	3.55199e-54	2	SHCBP1
ARHGAP11A	2.16555e-48	-0.311772	0.132	0.42	3.49649e-44	2	ARHGAP11A
PHF19	6.01376e-49	-0.311156	0.216	0.523	9.70982e-45	2	PHF19
PSMC3.2	1.02962e-43	-0.311054	0.293	0.587	1.66242e-39	2	PSMC3
SUPT16H.1	1.22315e-42	-0.310947	0.384	0.672	1.9749e-38	2	SUPT16H
CKAP2L	1.32396e-55	-0.310889	0.035	0.32	2.13767e-51	2	CKAP2L
MRPL4.2	1.00522e-35	-0.310317	0.783	0.872	1.62302e-31	2	MRPL4
RDM1.1	7.14244e-51	-0.310278	0.111	0.402	1.15322e-46	2	RDM1
CSE1L.1	3.9352e-47	-0.310084	0.193	0.482	6.35377e-43	2	CSE1L
HIST1H3B.1	4.56461e-30	-0.309977	0.093	0.296	7.37002e-26	2	HIST1H3B
TAF6.1	6.46311e-46	-0.309461	0.355	0.654	1.04353e-41	2	TAF6
CCT2.1	8.36495e-37	-0.309381	0.86	0.905	1.35061e-32	2	CCT2
PHF7	7.98642e-51	-0.308625	0.096	0.383	1.28949e-46	2	PHF7
IER2.2	3.44054e-29	-0.308408	0.428	0.666	5.5551e-25	2	IER2
INCENP	3.97877e-49	-0.308112	0.07	0.344	6.42412e-45	2	INCENP
MRPL14.2	8.65626e-54	-0.307739	0.936	0.963	1.39764e-49	2	MRPL14
RP11-620J15.3.1	7.58579e-35	-0.307227	0.57	0.781	1.2248e-30	2	RP11-620J15.3
MRPL27.2	1.51784e-42	-0.307035	0.529	0.784	2.4507e-38	2	MRPL27
RFC5	1.00795e-53	-0.306962	0.09	0.387	1.62744e-49	2	RFC5
CCDC34	7.11018e-52	-0.3058	0.143	0.448	1.14801e-47	2	CCDC34
ANLN	2.00502e-52	-0.305363	0.079	0.367	3.2373e-48	2	ANLN
NXT1.1	4.94192e-46	-0.30529	0.246	0.537	7.97922e-42	2	NXT1
ANP32E	2.68612e-36	-0.304808	0.634	0.812	4.33702e-32	2	ANP32E
NDC80	5.31043e-54	-0.304772	0.054	0.339	8.57423e-50	2	NDC80
PPM1G.2	1.12591e-50	-0.304421	0.918	0.952	1.81789e-46	2	PPM1G
TMEM160.1	4.75767e-50	-0.304253	0.805	0.907	7.68174e-46	2	TMEM160
ACOT7.1	2.89075e-45	-0.303524	0.346	0.646	4.6674e-41	2	ACOT7
AURKAIP1.2	1.56608e-65	-0.302594	0.975	0.986	2.52859e-61	2	AURKAIP1
DTL.1	5.87476e-53	-0.302268	0.056	0.339	9.48539e-49	2	DTL
SSBP1.2	5.07547e-57	-0.302215	0.987	0.989	8.19486e-53	2	SSBP1
OIP5	9.64773e-50	-0.300316	0.124	0.413	1.55772e-45	2	OIP5
SPC24.1	1.46008e-52	-0.299959	0.076	0.363	2.35744e-48	2	SPC24
TFDP1.1	3.734e-47	-0.299704	0.171	0.46	6.02892e-43	2	TFDP1
SNRPF.1	1.40559e-50	-0.298762	0.928	0.947	2.26946e-46	2	SNRPF
IER3IP1.1.1	3.65455e-41	-0.298725	0.451	0.724	5.90064e-37	2	IER3IP1.1
UBE2A	1.25303e-52	-0.29862	0.94	0.971	2.02315e-48	2	UBE2A
ODC1.2	1.04137e-40	-0.298185	0.235	0.511	1.68139e-36	2	ODC1
NCAPG2	5.0938e-52	-0.298132	0.064	0.347	8.22445e-48	2	NCAPG2
WBP11	1.40589e-44	-0.297852	0.359	0.658	2.26995e-40	2	WBP11
SNRPC.1	5.7581e-42	-0.297839	0.691	0.865	9.29703e-38	2	SNRPC
ACTL6A.1	8.15506e-47	-0.29739	0.164	0.453	1.31672e-42	2	ACTL6A
RMI2.2	1.36868e-45	-0.297237	0.234	0.531	2.20988e-41	2	RMI2
CCT6A.2	2.39319e-39	-0.29701	0.848	0.906	3.86404e-35	2	CCT6A
EIF4EBP1.1	1.16449e-41	-0.296632	0.787	0.899	1.88019e-37	2	EIF4EBP1
HCFC1.1	9.21583e-43	-0.296476	0.216	0.494	1.48799e-38	2	HCFC1
HNRNPL	3.16638e-39	-0.296455	0.446	0.718	5.11244e-35	2	HNRNPL
PHF5A.2	2.00799e-39	-0.29595	0.503	0.757	3.24209e-35	2	PHF5A
VPS29.1	1.04508e-47	-0.295485	0.919	0.941	1.68738e-43	2	VPS29
SGOL1	8.2659e-50	-0.295076	0.111	0.399	1.33461e-45	2	SGOL1
RACGAP1	4.92026e-49	-0.294735	0.079	0.353	7.94426e-45	2	RACGAP1
POLR2F.2	2.28733e-40	-0.294342	0.768	0.885	3.69313e-36	2	POLR2F
DIAPH3.1	4.46758e-53	-0.293796	0.051	0.334	7.21336e-49	2	DIAPH3
TRAPPC4.2	1.23111e-40	-0.293214	0.357	0.631	1.98774e-36	2	TRAPPC4
HTATSF1.1	2.54383e-40	-0.29319	0.416	0.71	4.10726e-36	2	HTATSF1
TTF2.1	3.44341e-43	-0.29295	0.227	0.509	5.55973e-39	2	TTF2
VBP1	1.98612e-41	-0.292517	0.401	0.689	3.20679e-37	2	VBP1
HSPA8.1	8.65928e-40	-0.292289	0.996	0.994	1.39813e-35	2	HSPA8
NDUFAF4.2	2.26526e-37	-0.292279	0.292	0.562	3.65749e-33	2	NDUFAF4
BCAT1	7.26589e-34	-0.292049	0.516	0.75	1.17315e-29	2	BCAT1
WBSCR22.2	3.95168e-36	-0.290508	0.47	0.73	6.38037e-32	2	WBSCR22
HNRNPR	5.11649e-41	-0.290216	0.782	0.894	8.26109e-37	2	HNRNPR
NAA20.2	1.05278e-38	-0.289594	0.382	0.651	1.69983e-34	2	NAA20
UFD1L	2.67037e-35	-0.289365	0.459	0.712	4.31157e-31	2	UFD1L
EMD.2	6.59793e-40	-0.289342	0.426	0.706	1.0653e-35	2	EMD
TCP1.1	3.05644e-43	-0.289043	0.883	0.935	4.93494e-39	2	TCP1
RPS26.2	1.32011e-91	-0.288777	1	1	2.13145e-87	2	RPS26
GPX4	2.13796e-79	-0.288761	1	1	3.45195e-75	2	GPX4
ZFP36L2.1	1.11887e-40	-0.288461	0.263	0.541	1.80653e-36	2	ZFP36L2
AK2.1	1.25244e-46	-0.287693	0.908	0.943	2.02219e-42	2	AK2
CFL1.1	6.21823e-98	-0.287688	1	1	1.00399e-93	2	CFL1
C4orf32.1	7.83779e-34	-0.287632	0.312	0.567	1.26549e-29	2	C4orf32
TAF9.1	2.37052e-42	-0.287148	0.866	0.923	3.82743e-38	2	TAF9
AKR1B1	4.82283e-38	-0.2871	0.537	0.792	7.78693e-34	2	AKR1B1
HDGF.1	8.9955e-42	-0.286677	0.224	0.5	1.45241e-37	2	HDGF
C20orf24.2	6.28935e-37	-0.286293	0.567	0.786	1.01548e-32	2	C20orf24
PGRMC1.1	4.46785e-41	-0.286195	0.287	0.57	7.2138e-37	2	PGRMC1
EIF5.2	1.0665e-31	-0.2861	0.688	0.822	1.72198e-27	2	EIF5
POLR2I.1	3.81289e-39	-0.285726	0.693	0.861	6.15629e-35	2	POLR2I
TXN.2	1.20498e-69	-0.285629	1	1	1.94557e-65	2	TXN
HJURP	1.64917e-49	-0.285225	0.032	0.291	2.66276e-45	2	HJURP
MALSU1.2	1.15764e-43	-0.284046	0.314	0.624	1.86912e-39	2	MALSU1
KIF20A.2	3.68754e-39	-0.28372	0.025	0.238	5.9539e-35	2	KIF20A
DYNLL1.1	1.1737e-32	-0.283392	0.967	0.956	1.89506e-28	2	DYNLL1
YWHAH	6.94977e-43	-0.282852	0.266	0.56	1.12211e-38	2	YWHAH
MRPL3.2	4.24866e-33	-0.282731	0.446	0.686	6.85989e-29	2	MRPL3
MANF.2	9.06954e-38	-0.282646	0.248	0.514	1.46437e-33	2	MANF
NHP2L1.2	2.70145e-65	-0.282578	0.999	0.999	4.36176e-61	2	NHP2L1
THOC3.1	2.57933e-42	-0.282526	0.342	0.641	4.16458e-38	2	THOC3
DHX9.2	8.22104e-42	-0.282393	0.192	0.467	1.32737e-37	2	DHX9
ARPC1A	8.78318e-53	-0.282334	0.978	0.99	1.41813e-48	2	ARPC1A
DAZAP1.2	1.43813e-42	-0.281894	0.16	0.43	2.322e-38	2	DAZAP1
CENPP.1	2.76285e-46	-0.281829	0.134	0.413	4.46089e-42	2	CENPP
PRR11	1.1641e-46	-0.281477	0.093	0.366	1.87956e-42	2	PRR11
GGCT.1	5.85865e-37	-0.281468	0.666	0.842	9.45937e-33	2	GGCT
ASF1A.1	3.7363e-29	-0.281409	0.601	0.785	6.03263e-25	2	ASF1A
PRADC1.1	4.90305e-42	-0.281224	0.195	0.466	7.91647e-38	2	PRADC1
GAR1.2	1.64313e-42	-0.280764	0.14	0.408	2.65299e-38	2	GAR1
SPCS3.2	7.04105e-37	-0.280667	0.821	0.894	1.13685e-32	2	SPCS3
NTHL1.2	2.62507e-41	-0.280496	0.218	0.497	4.23844e-37	2	NTHL1
PARPBP	4.0323e-47	-0.280354	0.118	0.402	6.51056e-43	2	PARPBP
AP4M1.1	1.30914e-45	-0.280034	0.146	0.43	2.11374e-41	2	AP4M1
DERA.1	1.83887e-40	-0.279875	0.261	0.543	2.96905e-36	2	DERA
SLC25A39.2	1.33809e-37	-0.279417	0.732	0.862	2.16047e-33	2	SLC25A39
MRPL11.1	7.3526e-50	-0.279047	0.95	0.965	1.18715e-45	2	MRPL11
HIST1H1D.1	4.09926e-24	-0.279002	0.3	0.511	6.61866e-20	2	HIST1H1D
HNRNPF.1	3.34229e-46	-0.279001	0.964	0.975	5.39647e-42	2	HNRNPF
SPTSSA.1	3.94448e-39	-0.278923	0.335	0.627	6.36876e-35	2	SPTSSA
MRTO4.2	5.6508e-34	-0.278852	0.188	0.424	9.12378e-30	2	MRTO4
LBR.2	1.68168e-32	-0.278604	0.46	0.701	2.71525e-28	2	LBR
RANGRF	1.2578e-36	-0.278569	0.42	0.69	2.03084e-32	2	RANGRF
CEBPG.1	1.74375e-50	-0.278556	0.065	0.342	2.81546e-46	2	CEBPG
YIF1A.2	1.10645e-36	-0.278488	0.828	0.903	1.78648e-32	2	YIF1A
CYC1.1	5.26462e-47	-0.278157	0.955	0.974	8.50025e-43	2	CYC1
PILRB.2	9.00808e-33	-0.278148	0.387	0.638	1.45444e-28	2	PILRB
GART.2	1.08716e-40	-0.277668	0.182	0.448	1.75533e-36	2	GART
HLTF	5.12215e-35	-0.27723	0.369	0.628	8.27022e-31	2	HLTF
SRRT.1	1.2757e-32	-0.276211	0.359	0.618	2.05974e-28	2	SRRT
PIN1.1	6.57223e-36	-0.276073	0.65	0.823	1.06115e-31	2	PIN1
STRAP.2	1.64444e-32	-0.27585	0.822	0.885	2.65511e-28	2	STRAP
CEP55.1	1.32374e-47	-0.275843	0.061	0.326	2.13731e-43	2	CEP55
PAICS.1	6.36519e-41	-0.275715	0.894	0.942	1.02772e-36	2	PAICS
B3GAT3.1	6.29641e-38	-0.275014	0.325	0.599	1.01662e-33	2	B3GAT3
HES6.2	1.92587e-24	-0.274487	0.097	0.272	3.10951e-20	2	HES6
THOP1.1	1.30507e-39	-0.274378	0.267	0.541	2.10716e-35	2	THOP1
XRCC2.1	1.19515e-47	-0.273793	0.056	0.32	1.92969e-43	2	XRCC2
LSM3	5.3785e-49	-0.273597	0.907	0.952	8.68413e-45	2	LSM3
KIF14	1.1279e-44	-0.273445	0.019	0.253	1.82111e-40	2	KIF14
INO80E.1	1.44464e-37	-0.273242	0.402	0.677	2.33252e-33	2	INO80E
MTHFD1.1	4.37269e-41	-0.273229	0.157	0.423	7.06014e-37	2	MTHFD1
ATP1A1.1	7.04496e-37	-0.273177	0.321	0.588	1.13748e-32	2	ATP1A1
PHB.2	3.12485e-40	-0.273027	0.885	0.925	5.04537e-36	2	PHB
RAD54L.1	6.6754e-48	-0.272693	0.039	0.295	1.07781e-43	2	RAD54L
TRIP13.1	2.27804e-46	-0.272051	0.046	0.299	3.67812e-42	2	TRIP13
MRPS12.2	9.40897e-31	-0.271911	0.591	0.792	1.51917e-26	2	MRPS12
SSNA1.2	3.44504e-34	-0.271722	0.777	0.877	5.56236e-30	2	SSNA1
TRIM28.1	3.27668e-43	-0.271689	0.17	0.449	5.29052e-39	2	TRIM28
SF3A2.1	3.23794e-41	-0.271535	0.882	0.932	5.22797e-37	2	SF3A2
C20orf27.2	3.78203e-38	-0.271523	0.378	0.658	6.10646e-34	2	C20orf27
IMP3.1	1.29544e-32	-0.271504	0.438	0.689	2.09162e-28	2	IMP3
TMEM141.2	6.35516e-33	-0.271411	0.512	0.738	1.0261e-28	2	TMEM141
DDX46.1	1.10711e-33	-0.271265	0.498	0.751	1.78754e-29	2	DDX46
HNRNPDL.2	1.62979e-34	-0.270733	0.915	0.937	2.63145e-30	2	HNRNPDL
TMEM109.1	3.66365e-37	-0.269746	0.214	0.468	5.91533e-33	2	TMEM109
CDC123.2	5.93701e-28	-0.269421	0.656	0.793	9.58589e-24	2	CDC123
PEBP1.1	2.27659e-51	-0.268955	0.985	0.989	3.67578e-47	2	PEBP1
YWHAQ	2.65445e-41	-0.268693	0.898	0.939	4.28588e-37	2	YWHAQ
DDX24	2.68505e-32	-0.26817	0.473	0.718	4.33529e-28	2	DDX24
SLC1A5.1	9.67936e-36	-0.26811	0.21	0.468	1.56283e-31	2	SLC1A5
CMSS1.1	2.40371e-44	-0.267831	0.099	0.362	3.88103e-40	2	CMSS1
C19orf48.2	7.83456e-29	-0.267417	0.548	0.747	1.26497e-24	2	C19orf48
TIPIN.1	3.91328e-43	-0.267335	0.083	0.335	6.31838e-39	2	TIPIN
BUD31.2	7.61897e-46	-0.267151	0.985	0.995	1.23016e-41	2	BUD31
HIST1H2AJ.1	3.8157e-32	-0.267028	0.16	0.392	6.16084e-28	2	HIST1H2AJ
C9orf40	1.64186e-41	-0.267026	0.127	0.385	2.65095e-37	2	C9orf40
NAA38.1	4.69565e-45	-0.266635	0.965	0.981	7.58159e-41	2	NAA38
MRPS16.1	2.89269e-41	-0.266334	0.873	0.937	4.67054e-37	2	MRPS16
SIGMAR1.2	1.02984e-40	-0.266255	0.16	0.427	1.66279e-36	2	SIGMAR1
TCEB1.1	3.09907e-47	-0.266226	0.967	0.97	5.00376e-43	2	TCEB1
BZW1.1	8.72494e-34	-0.265659	0.367	0.635	1.40873e-29	2	BZW1
ACN9.1	7.63672e-40	-0.265483	0.921	0.955	1.23302e-35	2	ACN9
PSMD11.2	5.46597e-31	-0.264889	0.396	0.644	8.82536e-27	2	PSMD11
CHRAC1	3.35328e-37	-0.264713	0.296	0.565	5.4142e-33	2	CHRAC1
XRCC5.2	3.07528e-33	-0.264675	0.401	0.658	4.96535e-29	2	XRCC5
CBWD1.2	1.97869e-36	-0.264657	0.385	0.66	3.19479e-32	2	CBWD1
NAA50.1	8.75696e-37	-0.264444	0.231	0.49	1.4139e-32	2	NAA50
ADRM1.2	1.18242e-31	-0.2644	0.339	0.597	1.90914e-27	2	ADRM1
FAIM.2	2.81059e-40	-0.264297	0.129	0.385	4.53798e-36	2	FAIM
PPP5C.1	3.40474e-37	-0.264181	0.217	0.474	5.49729e-33	2	PPP5C
PRPS1	1.53899e-37	-0.264142	0.218	0.477	2.48485e-33	2	PRPS1
SF3B4.2	1.79529e-34	-0.263356	0.325	0.582	2.89868e-30	2	SF3B4
NDUFAB1.2	1.49461e-51	-0.263155	0.987	0.994	2.4132e-47	2	NDUFAB1
FANCD2	2.0599e-45	-0.263111	0.072	0.333	3.32592e-41	2	FANCD2
COBLL1	1.8205e-15	0.263233	0.332	0.217	2.93937e-11	2	COBLL1
CTB-43E15.3	2.16084e-23	0.264056	0.439	0.29	3.4889e-19	2	CTB-43E15.3
CD79A.1	8.75694e-40	0.264238	1	0.993	1.4139e-35	2	CD79A
ACAP1.1	1.86351e-24	0.264238	0.604	0.482	3.00883e-20	2	ACAP1
FAS	1.29917e-23	0.265404	0.719	0.643	2.09765e-19	2	FAS
TMC6	1.02858e-20	0.265561	0.595	0.479	1.66074e-16	2	TMC6
ARHGAP44	8.09174e-23	0.267646	0.669	0.61	1.30649e-18	2	ARHGAP44
ORAI3.1	1.25633e-24	0.268833	0.428	0.274	2.02847e-20	2	ORAI3
KLK1.1	4.04328e-19	0.269484	0.541	0.426	6.52828e-15	2	KLK1
MSI2	4.52936e-22	0.271506	0.566	0.438	7.3131e-18	2	MSI2
COL9A3.2	2.16814e-22	0.271678	0.556	0.43	3.50068e-18	2	COL9A3
TMEM154	2.79694e-22	0.271928	0.599	0.499	4.51595e-18	2	TMEM154
BTG1.2	1.29798e-30	0.273743	0.946	0.864	2.09572e-26	2	BTG1
HVCN1	2.91245e-25	0.27518	0.718	0.638	4.70245e-21	2	HVCN1
RGS19	6.34166e-38	0.275499	0.958	0.892	1.02392e-33	2	RGS19
PRDM15.2	3.23728e-23	0.276116	0.46	0.31	5.22691e-19	2	PRDM15
HLA-DRA.1	5.87586e-54	0.279156	1	0.997	9.48717e-50	2	HLA-DRA
IGBP1.1	2.8515e-32	0.280728	0.789	0.715	4.60402e-28	2	IGBP1
SERF2	4.68573e-146	0.281583	1	1	7.56558e-142	2	SERF2
GM2A	5.42103e-27	0.285747	0.758	0.691	8.75279e-23	2	GM2A
SAT1.1	2.90679e-35	0.285831	0.987	0.954	4.6933e-31	2	SAT1
EIF4A2.2	1.35595e-44	0.287779	0.976	0.916	2.18932e-40	2	EIF4A2
CXCR5.2	3.31734e-26	0.291614	0.572	0.426	5.35618e-22	2	CXCR5
CUX1	1.15408e-32	0.291631	0.809	0.746	1.86338e-28	2	CUX1
CD48.1	3.82658e-35	0.295354	0.836	0.77	6.1784e-31	2	CD48
AC023590.1	2.00559e-32	0.29735	0.918	0.828	3.23823e-28	2	AC023590.1
BLNK	2.42997e-28	0.298097	0.665	0.552	3.92343e-24	2	BLNK
OAS1	1.07907e-20	0.299401	0.509	0.38	1.74227e-16	2	OAS1
C19orf38.1	1.41786e-25	0.299795	0.562	0.431	2.28928e-21	2	C19orf38
AC079767.4	5.03828e-21	0.300643	0.204	0.093	8.13481e-17	2	AC079767.4
GPSM3	1.94636e-29	0.30103	0.677	0.569	3.14259e-25	2	GPSM3
HLA-DPA1.1	7.80855e-48	0.301675	0.997	0.974	1.26077e-43	2	HLA-DPA1
CD72.1	3.08876e-26	0.305078	0.516	0.372	4.98711e-22	2	CD72
TM7SF2	5.86814e-39	0.307421	0.911	0.825	9.4747e-35	2	TM7SF2
PLD4	4.85693e-27	0.308004	0.644	0.529	7.842e-23	2	PLD4
CCDC69.1	1.39066e-32	0.309087	0.736	0.637	2.24536e-28	2	CCDC69
HLA-DQA1	1.84872e-37	0.309963	0.861	0.776	2.98495e-33	2	HLA-DQA1
CD180	8.30032e-31	0.312534	0.69	0.584	1.34017e-26	2	CD180
ASB2	5.58675e-24	0.313013	0.523	0.392	9.02037e-20	2	ASB2
IL18.1	2.92457e-32	0.313589	0.726	0.656	4.72201e-28	2	IL18
RAC2.1	1.48149e-77	0.313641	1	0.999	2.39202e-73	2	RAC2
PTPN6.2	3.56501e-43	0.316497	0.987	0.927	5.75606e-39	2	PTPN6
PTPRC.1	3.38883e-50	0.316958	0.989	0.962	5.4716e-46	2	PTPRC
TBC1D10C	3.88508e-37	0.317009	0.691	0.548	6.27286e-33	2	TBC1D10C
MCL1.1	6.67064e-36	0.3175	0.818	0.727	1.07704e-31	2	MCL1	**
GEMIN7.2	4.53678e-35	0.318065	0.903	0.827	7.32508e-31	2	GEMIN7
LIMD2.1	2.96862e-50	0.324625	0.993	0.966	4.79313e-46	2	LIMD2
HSH2D.1	2.12824e-32	0.329386	0.633	0.493	3.43626e-28	2	HSH2D
PNRC1.2	2.0059e-45	0.331951	0.841	0.695	3.23873e-41	2	PNRC1
ARPP21.1	6.75136e-18	0.334254	0.554	0.47	1.09007e-13	2	ARPP21
BTK	2.24021e-35	0.336117	0.705	0.6	3.61705e-31	2	BTK
ALOX5AP.1	8.88248e-55	0.337912	0.989	0.962	1.43417e-50	2	ALOX5AP
CCS	2.07866e-41	0.338152	0.624	0.434	3.3562e-37	2	CCS
CD22	3.77015e-66	0.339148	0.99	0.94	6.08728e-62	2	CD22
GPR18.1	1.85034e-34	0.339723	0.636	0.474	2.98756e-30	2	GPR18
NCOA3.1	1.36426e-49	0.341686	0.921	0.829	2.20273e-45	2	NCOA3
CD82.1	4.99683e-53	0.344992	0.917	0.814	8.06789e-49	2	CD82
POU2F2	3.62579e-79	0.345286	0.999	0.979	5.8542e-75	2	POU2F2
MARCKSL1.1	2.6853e-43	0.346881	1	0.995	4.33569e-39	2	MARCKSL1
EVL	1.87812e-26	0.349796	0.572	0.449	3.03242e-22	2	EVL
LOXL2	1.26834e-49	0.350892	0.384	0.169	2.04786e-45	2	LOXL2
SEMA4A.1	4.55523e-38	0.352749	0.645	0.485	7.35488e-34	2	SEMA4A
ALDOC.2	1.12473e-26	0.353526	0.469	0.298	1.81599e-22	2	ALDOC
TNNI1.2	4.83222e-08	0.355717	0.697	0.64	0.000780211	2	TNNI1
PLCG2	2.94297e-61	0.360852	0.944	0.837	4.75172e-57	2	PLCG2
CD27.1	9.45191e-57	0.365704	0.979	0.923	1.5261e-52	2	CD27
ACTG1.2	2.06993e-98	0.368429	1	1	3.34211e-94	2	ACTG1
PTPRCAP	7.60526e-152	0.37629	1	1	1.22795e-147	2	PTPRCAP
CD53.1	3.45089e-62	0.378499	1	0.973	5.57181e-58	2	CD53
SEPT6.1	4.17151e-35	0.380661	0.694	0.572	6.73531e-31	2	2020-09-06
CD74.1	3.3708e-161	0.384873	1	1	5.4425e-157	2	CD74
BIRC3.2	1.22553e-24	0.385622	0.981	0.927	1.97873e-20	2	BIRC3	**
VPREB3.1	2.92079e-96	0.390452	1	0.998	4.71591e-92	2	VPREB3
GNB3	1.09525e-39	0.39214	0.502	0.303	1.76838e-35	2	GNB3
RGS13.2	3.55823e-29	0.394813	0.716	0.592	5.74512e-25	2	RGS13
TMEM156.1	2.42088e-41	0.397202	0.567	0.375	3.90875e-37	2	TMEM156
AC104699.1.1	1.08941e-71	0.402292	0.388	0.139	1.75896e-67	2	AC104699.1
B4GALT3.1	5.91397e-49	0.404541	0.716	0.567	9.54869e-45	2	B4GALT3
GNG13.2	2.90774e-20	0.41314	0.474	0.342	4.69484e-16	2	GNG13
RFTN1.1	7.13232e-77	0.413219	0.964	0.884	1.15158e-72	2	RFTN1
GSN.1	6.85587e-67	0.413931	0.953	0.838	1.10695e-62	2	GSN
GNG7.2	8.10084e-58	0.415967	0.924	0.803	1.30796e-53	2	GNG7
MT2A.1	3.82665e-06	0.418422	0.196	0.293	0.0617851	2	MT2A
SMIM20.2	1.31192e-72	0.422677	0.982	0.926	2.11823e-68	2	SMIM20
SIT1.2	1.23252e-83	0.424945	0.981	0.886	1.99003e-79	2	SIT1
LGALS1.1	1.68251e-86	0.430474	0.997	0.988	2.71657e-82	2	LGALS1
SYK.2	5.22686e-83	0.441236	0.951	0.866	8.43929e-79	2	SYK
LSP1.2	3.83834e-68	0.443315	0.946	0.801	6.19738e-64	2	LSP1
CD79B	1.6912e-79	0.450257	0.993	0.951	2.73061e-75	2	CD79B
SYNGR2.1	1.44111e-77	0.467882	0.99	0.939	2.32682e-73	2	SYNGR2
CD70.2	3.59065e-80	0.468016	0.993	0.945	5.79746e-76	2	CD70
SIGLEC10.1	2.70333e-72	0.469307	0.801	0.628	4.3648e-68	2	SIGLEC10
BTG2.2	6.4049e-61	0.471568	0.821	0.691	1.03413e-56	2	BTG2
ELL3.1	3.60374e-72	0.47596	0.844	0.701	5.8186e-68	2	ELL3
CD40.1	3.78114e-64	0.476313	0.723	0.537	6.10503e-60	2	CD40
IGLL5.1	9.39321e-76	0.47957	0.935	0.786	1.51663e-71	2	IGLL5
SMIM14.1	5.67045e-33	0.485007	0.591	0.435	9.15551e-29	2	SMIM14
ALDH2	1.24507e-83	0.486818	0.986	0.904	2.01029e-79	2	ALDH2
IGJ	2.42936e-48	0.496203	0.89	0.771	3.92244e-44	2	IGJ
FGR.1	8.13565e-73	0.498271	0.828	0.678	1.31358e-68	2	FGR
CYB561A3	2.18598e-69	0.503784	0.761	0.599	3.52949e-65	2	CYB561A3
CTSH.1	3.87528e-66	0.511966	0.769	0.638	6.25703e-62	2	CTSH
E2F5.2	4.24472e-87	0.514383	0.85	0.676	6.85352e-83	2	E2F5
CD52.1	2.7093e-177	0.51894	1	0.999	4.37444e-173	2	CD52
LAPTM5.1	2.33373e-128	0.528179	0.999	0.97	3.76804e-124	2	LAPTM5
ZNF581.2	1.89734e-107	0.536286	0.958	0.821	3.06345e-103	2	ZNF581
MEF2B	6.10774e-213	0.570073	1	0.998	9.86156e-209	2	MEF2B
CAMP.2	3.65383e-48	0.580941	0.771	0.641	5.89947e-44	2	CAMP
RP11-16E12.2.1	1.61862e-125	0.584568	0.981	0.855	2.61343e-121	2	RP11-16E12.2
SNX29P2.1	1.74338e-111	0.585086	0.837	0.598	2.81486e-107	2	SNX29P2
UCP2.1	5.05221e-142	0.602294	1	0.998	8.1573e-138	2	UCP2
MS4A1.1	5.93128e-88	0.625844	0.99	0.926	9.57664e-84	2	MS4A1
DDIT4.2	1.40988e-84	0.648674	0.814	0.559	2.27639e-80	2	DDIT4
POLD4.2	8.4194e-214	0.666515	1	1	1.3594e-209	2	POLD4
RP11-800A3.3.1	9.97699e-95	0.680111	0.622	0.319	1.61088e-90	2	RP11-800A3.3
TXNIP.1	1.2006e-110	0.68623	0.955	0.836	1.93848e-106	2	TXNIP
TUBB3.1.2	3.15419e-164	0.692037	1	0.959	5.09275e-160	2	TUBB3.1
SERPINA9.2	6.03869e-164	0.753154	0.967	0.771	9.75007e-160	2	SERPINA9
CD37.2	1.24979e-215	0.794943	1	0.983	2.01792e-211	2	CD37
NCF1.2	6.89594e-209	0.917927	0.997	0.914	1.11342e-204	2	NCF1
LTB	1.11771e-76	0.955352	0.727	0.493	1.80465e-72	2	LTB
HILPDA.3	3.65602e-10	-0.774088	0.757	0.76	5.90302e-06	3	HILPDA
UBE2C.1	3.26993e-67	-0.683181	0.856	0.927	5.27963e-63	3	UBE2C
MALAT1.2	6.27129e-152	-0.635179	1	1	1.01256e-147	3	MALAT1
CDK1.3	3.17193e-63	-0.578723	0.599	0.813	5.1214e-59	3	CDK1
HIST1H1E.2	1.44739e-25	-0.554351	0.436	0.602	2.33696e-21	3	HIST1H1E
FAM162A.2	9.93075e-21	-0.528833	0.865	0.886	1.60342e-16	3	FAM162A
HIST1H4C.2	3.11113e-61	-0.523981	0.988	0.986	5.02323e-57	3	HIST1H4C
BNIP3.2	1.76682e-21	-0.516611	0.826	0.86	2.85271e-17	3	BNIP3
DDIT4.3	5.09655e-30	-0.507959	0.429	0.612	8.22889e-26	3	DDIT4
PLK1.3	1.71681e-38	-0.485199	0.233	0.477	2.77195e-34	3	PLK1
ASPM.1	5.73001e-45	-0.478181	0.371	0.615	9.25168e-41	3	ASPM
AURKA.2	5.78397e-51	-0.471938	0.174	0.472	9.3388e-47	3	AURKA
AURKB.2	1.30544e-54	-0.47108	0.455	0.698	2.10776e-50	3	AURKB
CKS2.2	2.72491e-58	-0.47087	0.994	0.997	4.39964e-54	3	CKS2
GNG7.3	3.57189e-51	-0.448383	0.668	0.838	5.76717e-47	3	GNG7
CDCA3.1	1.04959e-47	-0.447819	0.558	0.753	1.69467e-43	3	CDCA3
HIST1H1B.2	2.81037e-23	-0.44754	0.369	0.545	4.53763e-19	3	HIST1H1B
MKI67.1	3.83174e-48	-0.442499	0.789	0.897	6.18673e-44	3	MKI67
BTG1.3	5.58584e-52	-0.433835	0.742	0.891	9.0189e-48	3	BTG1
TOP2A.2	1.09883e-36	-0.428082	0.559	0.722	1.77416e-32	3	TOP2A
UBC.3	8.34961e-48	-0.4203	0.941	0.97	1.34813e-43	3	UBC
NUSAP1.1	4.43235e-43	-0.416255	0.685	0.821	7.15647e-39	3	NUSAP1
PNOC.3	3.82752e-17	-0.415449	0.279	0.424	6.17991e-13	3	PNOC
GTSE1.2	4.15353e-49	-0.410453	0.223	0.509	6.70629e-45	3	GTSE1
P4HA1.3	6.05097e-35	-0.390109	0.279	0.506	9.7699e-31	3	P4HA1
HIST1H1C.2	3.33824e-25	-0.366331	0.292	0.476	5.38992e-21	3	HIST1H1C
CD37.3	3.076e-41	-0.364805	0.973	0.987	4.96651e-37	3	CD37
HMMR.2	1.51891e-26	-0.362689	0.475	0.644	2.45243e-22	3	HMMR
PNRC1.3	5.02493e-39	-0.360845	0.537	0.736	8.11325e-35	3	PNRC1
RAD21.1	3.56343e-44	-0.358411	0.908	0.965	5.75351e-40	3	RAD21
ALDOC.3	8.13001e-27	-0.351786	0.147	0.342	1.31267e-22	3	ALDOC
TPX2.1	1.25182e-29	-0.349141	0.454	0.634	2.02119e-25	3	TPX2
CENPA.2	3.33817e-36	-0.339012	0.096	0.326	5.38981e-32	3	CENPA
NCF1.3	1.03598e-15	-0.338045	0.92	0.925	1.6727e-11	3	NCF1
CDKN2D.2	5.11347e-37	-0.336878	0.312	0.552	8.2562e-33	3	CDKN2D
ARL6IP1.3	1.67528e-09	-0.331928	0.739	0.809	2.7049e-05	3	ARL6IP1
SGOL2.1	9.96017e-36	-0.321359	0.188	0.43	1.60817e-31	3	SGOL2
CCNA2.1	4.49823e-26	-0.321101	0.562	0.697	7.26284e-22	3	CCNA2
RP11-856M7.6.3	5.10578e-27	-0.317223	0.617	0.753	8.24379e-23	3	RP11-856M7.6
MIR210HG.3	1.5388e-23	-0.307446	0.175	0.355	2.48454e-19	3	MIR210HG
KIF2C.1	6.00521e-33	-0.306998	0.231	0.462	9.69601e-29	3	KIF2C
RRM2.3	4.46876e-20	-0.30065	0.786	0.865	7.21526e-16	3	RRM2
CDCA2.1	8.46217e-30	-0.300234	0.239	0.454	1.3663e-25	3	CDCA2
LPP.2	4.08338e-22	-0.300085	0.435	0.613	6.59303e-18	3	LPP
CSRP2.2	3.08553e-15	-0.299904	0.298	0.435	4.98189e-11	3	CSRP2
CKAP2.2	8.99077e-29	-0.293157	0.288	0.497	1.45165e-24	3	CKAP2
PALLD.2	1.07126e-32	-0.292965	0.642	0.821	1.72966e-28	3	PALLD
HMGB2.1	2.04277e-31	-0.29277	0.966	0.986	3.29826e-27	3	HMGB2
ENO2.3	2.30152e-25	-0.287263	0.764	0.851	3.71603e-21	3	ENO2
HIST1H2AI.1	6.00303e-19	-0.283777	0.134	0.289	9.69249e-15	3	HIST1H2AI
HIST1H1D.2	1.15529e-18	-0.282567	0.337	0.504	1.86533e-14	3	HIST1H1D
CD69.1	4.79406e-23	-0.278723	0.261	0.451	7.74049e-19	3	CD69
POLD4.3	6.01931e-42	-0.275273	1	1	9.71878e-38	3	POLD4
HES6.3	2.19957e-20	-0.274088	0.11	0.269	3.55142e-16	3	HES6
UBB.2	1.35588e-36	-0.270346	0.982	0.996	2.1892e-32	3	UBB
FUT11.2	6.26965e-18	-0.268925	0.274	0.432	1.0123e-13	3	FUT11
DBF4.1	1.1788e-23	-0.268797	0.92	0.944	1.90329e-19	3	DBF4
NCAPD2.2	2.28013e-22	-0.268271	0.626	0.765	3.6815e-18	3	NCAPD2
FGFR1OP2.2	1.11585e-25	-0.266623	0.628	0.778	1.80166e-21	3	FGFR1OP2
H1F0	3.16063e-20	-0.265411	0.414	0.591	5.10315e-16	3	H1F0
SNHG7.1	5.49187e-26	-0.264156	0.407	0.609	8.86717e-22	3	SNHG7
RP11-660L16.2.1	2.6128e-28	0.266892	0.715	0.535	4.21862e-24	3	RP11-660L16.2
MYC.2	3.62917e-23	0.271862	0.763	0.607	5.85965e-19	3	MYC
MRPL36.3	1.12426e-43	0.280804	0.95	0.887	1.81522e-39	3	MRPL36
UNG.1	3.79447e-72	0.359609	0.549	0.239	6.12656e-68	3	UNG
HILPDA.4	3.36852e-33	-0.699328	0.582	0.78	5.43882e-29	4	HILPDA
MYC.3	3.73073e-63	-0.628495	0.343	0.657	6.02364e-59	4	MYC
SLBP.4	1.66731e-79	-0.550806	0.748	0.933	2.69205e-75	4	SLBP
IGLL5.3	1.53868e-45	-0.451895	0.658	0.821	2.48436e-41	4	IGLL5
LTB.1	5.15606e-13	-0.427253	0.42	0.534	8.32497e-09	4	LTB
HIST1H1E.3	2.14778e-16	-0.424022	0.461	0.597	3.4678e-12	4	HIST1H1E
MCM3.3	1.05935e-44	-0.418225	0.595	0.768	1.71042e-40	4	MCM3
HIST1H1D.3	2.10927e-32	-0.409008	0.277	0.509	3.40562e-28	4	HIST1H1D
GINS2.3	7.13934e-46	-0.394477	0.677	0.833	1.15272e-41	4	GINS2
ATAD2.3	1.61723e-42	-0.393452	0.741	0.864	2.61118e-38	4	ATAD2
RCC1.2	5.34769e-44	-0.382035	0.748	0.887	8.63437e-40	4	RCC1
HIST1H1B.3	1.02397e-13	-0.359464	0.421	0.536	1.6533e-09	4	HIST1H1B
SERPINA9.3	5.14367e-21	-0.344256	0.706	0.806	8.30497e-17	4	SERPINA9
PCNA.2	2.65623e-26	-0.33642	0.698	0.803	4.28875e-22	4	PCNA
MEF2B.1	2.48113e-52	-0.325614	0.992	0.999	4.00603e-48	4	MEF2B
RP11-660L16.2.2	1.09235e-28	-0.321812	0.368	0.577	1.76371e-24	4	RP11-660L16.2
CDC6.3	9.14368e-35	-0.320099	0.172	0.422	1.47634e-30	4	CDC6
TUBB3.1.4	2.82064e-23	-0.307866	0.944	0.966	4.5542e-19	4	TUBB3.1
C19orf48.3	4.0541e-25	-0.279343	0.584	0.738	6.54575e-21	4	C19orf48
RFC2.2	1.56249e-22	-0.278877	0.38	0.548	2.52279e-18	4	RFC2
HIST1H1C.3	9.57558e-13	-0.277162	0.342	0.468	1.54607e-08	4	HIST1H1C
TXNIP.2	2.82383e-12	-0.27266	0.809	0.855	4.55936e-08	4	TXNIP
BIRC3.3	1.63046e-10	-0.269488	0.915	0.936	2.63254e-06	4	BIRC3
STRA13.3	8.65862e-21	-0.269318	0.768	0.856	1.39802e-16	4	STRA13
MCM6.2	4.82478e-17	-0.265269	0.461	0.589	7.7901e-13	4	MCM6
IGJ.2	1.17171e-11	-0.264182	0.723	0.793	1.89185e-07	4	IGJ
CCT3.3	8.82568e-30	0.265172	0.954	0.932	1.42499e-25	4	CCT3
H2AFV.1	2.3377e-47	0.265334	1	0.992	3.77445e-43	4	H2AFV
MAD2L1.1	1.23801e-32	0.267013	0.905	0.771	1.9989e-28	4	MAD2L1
ANLN.2	1.46439e-42	0.26706	0.57	0.303	2.3644e-38	4	ANLN
HMGN2.2	5.64455e-59	0.268258	1	0.999	9.11369e-55	4	HMGN2
ANP32E.1	1.30606e-31	0.268895	0.912	0.776	2.10877e-27	4	ANP32E
MYADM.3	3.94872e-33	0.269037	0.63	0.408	6.3756e-29	4	MYADM
CALM3.1	8.45657e-41	0.269328	0.992	0.969	1.3654e-36	4	CALM3
TAF9.2	1.84688e-41	0.271262	0.982	0.908	2.98197e-37	4	TAF9
MORF4L2.1	1.078e-33	0.271371	0.816	0.603	1.74053e-29	4	MORF4L2
MYEF2.2	1.21428e-48	0.272302	0.559	0.281	1.96057e-44	4	MYEF2
FAM72A	1.98526e-68	0.272628	0.325	0.09	3.2054e-64	4	FAM72A
SPDL1.2	1.17132e-56	0.272677	0.474	0.198	1.89121e-52	4	SPDL1
PALLD.3	1.52419e-31	0.272705	0.905	0.788	2.46096e-27	4	PALLD
TMPO.2	2.40647e-35	0.27282	0.886	0.684	3.88548e-31	4	TMPO
BTG1.4	1.64365e-26	0.274732	0.94	0.866	2.65383e-22	4	BTG1
RAP1B.1	6.84912e-36	0.274938	0.965	0.91	1.10586e-31	4	RAP1B
SMC4.2	2.20446e-38	0.275253	0.957	0.86	3.55933e-34	4	SMC4
NUDC.3	3.74365e-29	0.27584	0.897	0.777	6.0445e-25	4	NUDC
CD81.2	7.88087e-46	0.278572	1	0.982	1.27245e-41	4	CD81
HDGF.2	1.80458e-36	0.278773	0.677	0.442	2.91367e-32	4	HDGF
MXD3.2	1.3252e-40	0.280052	0.582	0.325	2.13967e-36	4	MXD3
BRD8	7.02216e-82	0.280461	0.391	0.11	1.1338e-77	4	BRD8
PHF7.2	6.55374e-43	0.280717	0.584	0.32	1.05817e-38	4	PHF7
IGLL1.1	3.83141e-17	0.281455	0.418	0.267	6.1862e-13	4	IGLL1
CEP70.2	2.28066e-59	0.285188	0.448	0.177	3.68235e-55	4	CEP70
AKIRIN2.1	2.02724e-41	0.29273	0.736	0.493	3.27319e-37	4	AKIRIN2
CDC27.2	1.08434e-53	0.293112	0.592	0.299	1.75078e-49	4	CDC27
RANGAP1.2	6.00351e-61	0.293392	0.471	0.188	9.69326e-57	4	RANGAP1
NREP.4	3.38782e-18	0.294456	0.575	0.416	5.46997e-14	4	NREP
FKBP4.3	1.16182e-31	0.294737	0.93	0.867	1.87588e-27	4	FKBP4
FAM107B.2	2.99507e-35	0.296274	0.816	0.592	4.83585e-31	4	FAM107B
HNRNPH3.2	3.02385e-39	0.298723	0.97	0.873	4.8823e-35	4	HNRNPH3
CCDC18.3	6.10048e-38	0.299623	0.804	0.587	9.84983e-34	4	CCDC18
ARHGEF39.3	8.48906e-42	0.301739	0.685	0.434	1.37064e-37	4	ARHGEF39
ARID4B.1	5.38227e-35	0.301816	0.756	0.541	8.69021e-31	4	ARID4B
CASC5.2	4.13627e-46	0.306329	0.647	0.371	6.67841e-42	4	CASC5
SGOL1.1	1.48931e-53	0.310118	0.625	0.333	2.40464e-49	4	SGOL1
NUGGC.3	5.96308e-34	0.310179	0.824	0.623	9.62798e-30	4	NUGGC
CEP350.2	1.21598e-38	0.310645	0.736	0.492	1.96332e-34	4	CEP350
PILRB.4	3.06311e-36	0.31084	0.788	0.586	4.9457e-32	4	PILRB
RUVBL2.2	3.42451e-43	0.31143	0.896	0.706	5.52922e-39	4	RUVBL2
TRIM59	1.01445e-77	0.31757	0.469	0.163	1.63793e-73	4	TRIM59
NUDT7.1	5.27376e-40	0.318224	0.842	0.645	8.51501e-36	4	NUDT7
KIFC1.2	2.10088e-54	0.318278	0.61	0.312	3.39209e-50	4	KIFC1
PBK.3	7.34393e-42	0.319549	0.831	0.601	1.18575e-37	4	PBK
ODF2.2	2.95639e-45	0.320903	0.765	0.512	4.77339e-41	4	ODF2
NDC80.2	5.03915e-60	0.322269	0.575	0.272	8.13621e-56	4	NDC80
ECT2.1	1.24078e-92	0.322394	0.496	0.157	2.00336e-88	4	ECT2
CD9.2	6.67444e-35	0.324209	0.924	0.822	1.07766e-30	4	CD9
STIP1.3	2.05531e-39	0.327433	0.842	0.639	3.3185e-35	4	STIP1
ARHGAP11A.2	1.2048e-52	0.327663	0.645	0.354	1.94527e-48	4	ARHGAP11A
KRAS	2.23434e-48	0.328624	0.959	0.858	3.60757e-44	4	KRAS
AIM1.2	1.32885e-45	0.330704	0.745	0.502	2.14555e-41	4	AIM1
KIF4A.2	5.88212e-84	0.332763	0.501	0.173	9.49727e-80	4	KIF4A
CHORDC1.2	3.74115e-36	0.334528	0.907	0.798	6.04046e-32	4	CHORDC1
REEP4.1	2.27681e-72	0.335491	0.551	0.23	3.67614e-68	4	REEP4
HSP90B1.2	1.51288e-37	0.337474	0.779	0.55	2.44269e-33	4	HSP90B1
GPSM2.2	2.31773e-97	0.340249	0.484	0.146	3.7422e-93	4	GPSM2
POLH.2	1.98232e-47	0.341291	0.68	0.416	3.20066e-43	4	POLH
NCAPG.2	4.78031e-52	0.343611	0.716	0.424	7.71829e-48	4	NCAPG
LBR.4	1.944e-44	0.345128	0.854	0.651	3.13878e-40	4	LBR
HMG20B.1	2.34983e-52	0.348408	0.856	0.615	3.79403e-48	4	HMG20B
NCAPH.2	5.218e-55	0.351163	0.68	0.388	8.42498e-51	4	NCAPH
AC009502.4.4	1.33391e-37	0.353443	0.64	0.411	2.15373e-33	4	AC009502.4
DCAF7.2	1.12438e-51	0.355249	0.892	0.713	1.81542e-47	4	DCAF7
PRR11.2	1.50458e-74	0.356708	0.64	0.297	2.4293e-70	4	PRR11
ASF1A.3	2.32605e-46	0.358345	0.905	0.745	3.75564e-42	4	ASF1A
DYNLL1.3	9.90717e-54	0.359792	0.975	0.955	1.59961e-49	4	DYNLL1
SPAG5.2	3.98238e-62	0.363567	0.574	0.275	6.42995e-58	4	SPAG5
MIS18BP1.2	2.762e-58	0.368943	0.834	0.551	4.45952e-54	4	MIS18BP1
DNAJA1.3	4.45962e-41	0.370717	0.866	0.699	7.2005e-37	4	DNAJA1
CEP55.3	1.64895e-79	0.374041	0.599	0.257	2.66239e-75	4	CEP55
TNFAIP8L1	9.1509e-121	0.374926	0.471	0.118	1.47751e-116	4	TNFAIP8L1
KIF5B.3	2.63626e-62	0.380348	0.791	0.496	4.25651e-58	4	KIF5B
PTTG1.3	2.05711e-115	0.390955	1	1	3.32141e-111	4	PTTG1
KIF22.3	9.73741e-67	0.391024	0.852	0.547	1.5722e-62	4	KIF22
HSPA1B.3	4.63798e-70	0.393914	0.464	0.174	7.48848e-66	4	HSPA1B
HJURP.2	5.0898e-91	0.399111	0.579	0.222	8.21798e-87	4	HJURP
NCAPD2.3	2.90996e-53	0.401451	0.897	0.731	4.69842e-49	4	NCAPD2
CKS1B.2	2.67205e-90	0.402878	0.997	0.964	4.31429e-86	4	CKS1B
NDE1.2	5.34116e-73	0.404311	0.668	0.342	8.62384e-69	4	NDE1
NUCKS1.1	6.29127e-69	0.405041	0.955	0.869	1.01579e-64	4	NUCKS1
RACGAP1.2	6.10543e-96	0.408652	0.663	0.279	9.85783e-92	4	RACGAP1
G2E3.2	1.08919e-80	0.411788	0.69	0.342	1.7586e-76	4	G2E3
CDC25B.2	1.07245e-87	0.414485	0.63	0.27	1.73158e-83	4	CDC25B
DDX39A.4	4.18116e-81	0.414898	0.987	0.893	6.7509e-77	4	DDX39A
UBB.3	3.44221e-114	0.42007	1	0.993	5.55779e-110	4	UBB
RP11-620J15.3.3	3.30765e-73	0.42568	0.937	0.734	5.34054e-69	4	RP11-620J15.3
KIF20B.2	4.40972e-76	0.433923	0.763	0.436	7.11993e-72	4	KIF20B
BUB1B.2	9.4512e-76	0.436515	0.75	0.418	1.52599e-71	4	BUB1B
KIF23.2	7.17502e-116	0.437116	0.594	0.199	1.15848e-111	4	KIF23
TROAP.2	5.07321e-86	0.440476	0.819	0.472	8.19121e-82	4	TROAP
INCENP.2	2.91856e-90	0.444656	0.64	0.272	4.71231e-86	4	INCENP
PLIN3.1	7.44771e-77	0.445641	0.891	0.638	1.20251e-72	4	PLIN3
MALAT1.3	6.12227e-115	0.446576	1	1	9.88502e-111	4	MALAT1
DEPDC1.2	2.96521e-156	0.454622	0.597	0.156	4.78762e-152	4	DEPDC1
CKAP5.2	4.43237e-79	0.456141	0.793	0.46	7.15651e-75	4	CKAP5
HMGB3.2	1.37027e-91	0.480843	0.917	0.633	2.21244e-87	4	HMGB3
HSPH1.2	1.51157e-65	0.492895	0.867	0.632	2.44058e-61	4	HSPH1
HSPA1A.2	6.4151e-73	0.493206	0.562	0.247	1.03578e-68	4	HSPA1A
CCNF.2	2.14978e-132	0.496887	0.685	0.244	3.47103e-128	4	CCNF
BUB3.2	1.15972e-113	0.505488	0.983	0.887	1.87248e-109	4	BUB3
AICDA.4	1.90933e-85	0.506245	0.881	0.569	3.0828e-81	4	AICDA
RNF26.2	1.65639e-138	0.507105	0.68	0.236	2.67441e-134	4	RNF26
PRC1.2	3.23056e-102	0.508462	0.857	0.521	5.21607e-98	4	PRC1
CKAP2L.2	4.66532e-143	0.51035	0.695	0.237	7.53263e-139	4	CKAP2L
CLEC2D.3	2.91006e-90	0.512794	0.919	0.69	4.69858e-86	4	CLEC2D
TACC3.4	4.29168e-102	0.516112	0.837	0.473	6.92935e-98	4	TACC3
PSRC1.3	8.9531e-179	0.517093	0.642	0.164	1.44557e-174	4	PSRC1
SFPQ.4	2.86915e-107	0.533946	0.97	0.856	4.63253e-103	4	SFPQ
FAM83D.2	9.46618e-152	0.534339	0.635	0.19	1.52841e-147	4	FAM83D
FAM72B.3	3.75608e-150	0.542595	0.748	0.272	6.06457e-146	4	FAM72B
PIF1.2	1.7241e-157	0.547064	0.642	0.19	2.78372e-153	4	PIF1
NUF2.2	1.19572e-120	0.553318	0.789	0.371	1.93061e-116	4	NUF2
HMGB2.2	7.00974e-159	0.565401	1	0.981	1.13179e-154	4	HMGB2
KIF14.2	1.89689e-224	0.581242	0.713	0.167	3.06272e-220	4	KIF14
NEK2.3	5.01471e-189	0.58211	0.637	0.156	8.09676e-185	4	NEK2
KIF2C.2	3.06902e-138	0.586079	0.829	0.389	4.95524e-134	4	KIF2C
RAD21.2	7.12699e-133	0.587103	0.992	0.955	1.15072e-128	4	RAD21
BUB1.2	5.03102e-143	0.590873	0.813	0.367	8.12308e-139	4	BUB1
MKI67.2	6.43911e-122	0.59487	0.988	0.873	1.03966e-117	4	MKI67
TUBA1C.2	1.11316e-136	0.605107	0.995	0.909	1.79731e-132	4	TUBA1C
CDCA2.2	5.40185e-133	0.607715	0.809	0.385	8.72182e-129	4	CDCA2
HP1BP3.4	1.61834e-129	0.622338	0.942	0.693	2.61298e-125	4	HP1BP3
BIRC5.2	2.61949e-151	0.638075	0.972	0.704	4.22943e-147	4	BIRC5
AURKB.3	3.19762e-145	0.641506	0.964	0.636	5.16287e-141	4	AURKB
DBF4.2	2.96876e-156	0.643244	0.995	0.935	4.79337e-152	4	DBF4
DLGAP5.3	2.39193e-176	0.648063	0.814	0.304	3.86201e-172	4	DLGAP5
HSP90AA1.4	1.27198e-77	0.650634	1	0.994	2.05374e-73	4	HSP90AA1
CENPE.4	5.32299e-188	0.65077	0.799	0.278	8.5945e-184	4	CENPE
CALM2.4	9.42039e-208	0.652977	1	0.993	1.52102e-203	4	CALM2
HN1.3	3.24986e-196	0.659788	1	0.985	5.24723e-192	4	HN1
KNSTRN.3	4.18943e-180	0.661424	0.803	0.311	6.76426e-176	4	KNSTRN
CDCA8.2	1.88985e-153	0.674932	0.925	0.554	3.05135e-149	4	CDCA8
DNAJB1.3	1.38295e-99	0.683511	0.769	0.413	2.23291e-95	4	DNAJB1
TUBB4B.2	3.0955e-170	0.687153	1	0.959	4.998e-166	4	TUBB4B
CKAP2.3	1.66874e-173	0.689499	0.889	0.425	2.69435e-169	4	CKAP2
CCNA2.2	1.14568e-175	0.714344	0.978	0.647	1.84981e-171	4	CCNA2
SGOL2.2	2.3484e-189	0.716495	0.846	0.35	3.79173e-185	4	SGOL2
CDK1.4	9.07066e-111	0.736968	0.932	0.771	1.46455e-106	4	CDK1
CDCA3.2	6.33886e-183	0.74499	0.978	0.702	1.02347e-178	4	CDCA3
NUSAP1.2	1.02818e-184	0.748075	0.983	0.785	1.66011e-180	4	NUSAP1
KIF20A.4	0	0.760787	0.778	0.146	0	4	KIF20A
GTSE1.3	1.02982e-200	0.763285	0.914	0.425	1.66275e-196	4	GTSE1
TPX2.2	1.29966e-183	0.766182	0.96	0.573	2.09843e-179	4	TPX2
TOP2A.3	8.76753e-192	0.823962	0.98	0.671	1.41561e-187	4	TOP2A
CENPA.3	1.61212e-245	0.82767	0.809	0.241	2.60293e-241	4	CENPA
CDKN3.3	6.61623e-231	0.838303	1	0.932	1.06826e-226	4	CDKN3
CKS2.3	4.61463e-272	0.876911	1	0.997	7.45079e-268	4	CKS2
UBE2S.4	2.30299e-219	0.915555	1	0.893	3.71841e-215	4	UBE2S
CENPF.4	4.73179e-236	0.951712	0.99	0.691	7.63994e-232	4	CENPF
HMMR.3	8.02834e-227	0.957668	0.975	0.584	1.29626e-222	4	HMMR
CCNB2.3	4.69597e-201	0.958727	0.955	0.544	7.58212e-197	4	CCNB2
ASPM.2	1.93393e-235	0.961368	0.973	0.542	3.12252e-231	4	ASPM
AURKA.3	8.07156e-301	1.06566	0.964	0.377	1.30323e-296	4	AURKA
KPNA2.3	1.60696e-249	1.1516	0.965	0.521	2.5946e-245	4	KPNA2
UBE2C.2	7.80951e-253	1.16161	0.995	0.91	1.26092e-248	4	UBE2C
CCNB1.4	2.36516e-283	1.16174	0.978	0.46	3.81878e-279	4	CCNB1
PLK1.4	0	1.18112	0.97	0.388	0	4	PLK1
ARL6IP1.4	1.88953e-258	1.25795	0.992	0.778	3.05083e-254	4	ARL6IP1
CDC20.3	6.42786e-301	1.31077	0.988	0.461	1.03784e-296	4	CDC20
PGK1.4	2.9258e-63	-0.683019	0.85	0.99	4.724e-59	5	PGK1
ENO1.3	8.16665e-75	-0.659924	0.939	0.997	1.31859e-70	5	ENO1
ATP5B.1	2.50827e-109	-0.654395	0.855	0.99	4.04985e-105	5	ATP5B
HSP90AA1.5	2.20366e-50	-0.647494	0.97	0.996	3.55803e-46	5	HSP90AA1
TUBB4B.3	1.99829e-74	-0.635648	0.813	0.975	3.22644e-70	5	TUBB4B
MDH1.1	9.36147e-90	-0.633849	0.674	0.959	1.5115e-85	5	MDH1
LDHA.3	6.03711e-59	-0.574521	0.967	0.998	9.74752e-55	5	LDHA
PKM.3	3.09033e-87	-0.573965	0.946	0.998	4.98965e-83	5	PKM
UBC.5	1.19423e-62	-0.572483	0.845	0.976	1.9282e-58	5	UBC
CORO1A.4	1.70685e-84	-0.571447	0.904	0.99	2.75588e-80	5	CORO1A
CALM2.5	9.16153e-73	-0.554197	0.941	0.997	1.47922e-68	5	CALM2
PRDX1.4	3.23255e-112	-0.540069	0.981	1	5.21928e-108	5	PRDX1
GSN.2	7.8611e-58	-0.539029	0.63	0.87	1.26925e-53	5	GSN
CCT7.4	1.26913e-71	-0.537207	0.752	0.937	2.04914e-67	5	CCT7
ACTB.2	1.87654e-111	-0.524343	1	1	3.02987e-107	5	ACTB
ACTR3.2	5.99348e-85	-0.512185	0.918	0.99	9.67707e-81	5	ACTR3
ASNS.3	1.09898e-35	-0.506619	0.609	0.819	1.77441e-31	5	ASNS
MCM7.3	2.68316e-50	-0.500363	0.92	0.978	4.33223e-46	5	MCM7
CCT5.4	9.31084e-49	-0.499529	0.684	0.884	1.50333e-44	5	CCT5
PSMB1.4	2.35571e-80	-0.496702	0.916	0.993	3.80353e-76	5	PSMB1
EIF4A1	2.56331e-87	-0.493368	0.974	0.999	4.13871e-83	5	EIF4A1
MYL12A.3	1.85735e-69	-0.490888	0.885	0.989	2.99887e-65	5	MYL12A
NASP.3	2.5068e-46	-0.485499	0.595	0.815	4.04748e-42	5	NASP
TUBA4A	2.52865e-50	-0.474258	0.433	0.747	4.08276e-46	5	TUBA4A
ACAT1.2	2.32085e-56	-0.466544	0.796	0.94	3.74725e-52	5	ACAT1
CD9.3	3.01033e-43	-0.46518	0.656	0.847	4.86048e-39	5	CD9
XRCC6.3	4.63226e-52	-0.464336	0.663	0.87	7.47925e-48	5	XRCC6
BCAP31.4	4.00878e-60	-0.46329	0.85	0.967	6.47258e-56	5	BCAP31
SKP1.3	1.75957e-72	-0.460629	0.878	0.991	2.84101e-68	5	SKP1
PTPN6.3	1.79898e-46	-0.454604	0.81	0.945	2.90463e-42	5	PTPN6
BUB3.3	1.48114e-49	-0.453377	0.742	0.91	2.39145e-45	5	BUB3
CDK1.5	1.59276e-21	-0.45265	0.684	0.796	2.57167e-17	5	CDK1
HLA-DRB1.3	7.7875e-55	-0.452634	0.801	0.953	1.25737e-50	5	HLA-DRB1
PTPRC.2	1.63789e-52	-0.44274	0.897	0.97	2.64454e-48	5	PTPRC
MDH2	1.92192e-69	-0.439284	0.925	0.993	3.10313e-65	5	MDH2
DDX39A.5	2.83223e-45	-0.435252	0.785	0.912	4.57291e-41	5	DDX39A
PSMA4.4	1.91533e-46	-0.434865	0.611	0.857	3.0925e-42	5	PSMA4
MRPL13.2	3.40983e-60	-0.434689	0.836	0.985	5.50552e-56	5	MRPL13
ALDH2.1	2.38017e-42	-0.434091	0.773	0.925	3.84302e-38	5	ALDH2
PSMA3.5	1.24476e-43	-0.433514	0.66	0.851	2.00979e-39	5	PSMA3
TMBIM6.1	1.47146e-43	-0.429616	0.642	0.847	2.37583e-39	5	TMBIM6
HNRNPA2B1.4	8.42987e-74	-0.429423	0.998	1	1.36109e-69	5	HNRNPA2B1
YWHAZ.3	4.52603e-75	-0.428468	0.972	0.999	7.30773e-71	5	YWHAZ
SYPL1.2	1.46436e-57	-0.426977	0.892	0.982	2.36436e-53	5	SYPL1
PSMA6.2	2.67518e-56	-0.426137	0.845	0.977	4.31935e-52	5	PSMA6
UCHL1.5	1.05075e-43	-0.426127	0.888	0.976	1.69654e-39	5	UCHL1
LSP1.4	1.19944e-28	-0.425491	0.686	0.829	1.93662e-24	5	LSP1
CDC42.1	5.23592e-51	-0.423044	0.71	0.908	8.45391e-47	5	CDC42
SSB.3	1.00669e-42	-0.414297	0.803	0.932	1.6254e-38	5	SSB
ARL6IP1.5	3.17832e-12	-0.412912	0.742	0.805	5.13172e-08	5	ARL6IP1
CCNB2.4	1.01546e-14	-0.412145	0.471	0.596	1.63957e-10	5	CCNB2
ACTL8.4	1.14659e-35	-0.410451	0.614	0.805	1.85128e-31	5	ACTL8
SERPINA9.4	7.39345e-22	-0.408415	0.691	0.804	1.19375e-17	5	SERPINA9
PSME2.4	1.10941e-41	-0.407709	0.756	0.921	1.79126e-37	5	PSME2
PSMB3.3	9.81319e-53	-0.407555	0.867	0.982	1.58444e-48	5	PSMB3
HSP90AB1.2	1.66574e-67	-0.407251	0.995	1	2.6895e-63	5	HSP90AB1
EZR.2	1.41857e-42	-0.404874	0.78	0.924	2.29043e-38	5	EZR
MAD2L1.2	4.81866e-37	-0.404458	0.588	0.8	7.7802e-33	5	MAD2L1
ANP32A.2	6.95422e-43	-0.402941	0.752	0.905	1.12283e-38	5	ANP32A
GPI.3	5.01315e-35	-0.401677	0.763	0.903	8.09423e-31	5	GPI
CACYBP.2	1.18864e-41	-0.401594	0.768	0.933	1.91918e-37	5	CACYBP
PDIA3.1	6.37235e-35	-0.401511	0.614	0.811	1.02888e-30	5	PDIA3
GHITM	1.82304e-43	-0.400248	0.637	0.857	2.94348e-39	5	GHITM
PCMT1.2	7.25633e-42	-0.395016	0.656	0.854	1.17161e-37	5	PCMT1
TUBB3.1.5	5.46917e-30	-0.394832	0.92	0.967	8.83052e-26	5	TUBB3.1
MYL12B.1	7.9692e-52	-0.391644	0.892	0.983	1.28671e-47	5	MYL12B
MCTS1.4	1.49687e-54	-0.389439	0.909	0.986	2.41684e-50	5	MCTS1
HNRNPK.4	1.72108e-48	-0.38801	0.904	0.976	2.77885e-44	5	HNRNPK
CCT2.4	1.86229e-35	-0.386815	0.803	0.907	3.00685e-31	5	CCT2
CAPZA1.1	2.54925e-40	-0.380257	0.667	0.857	4.11602e-36	5	CAPZA1
TALDO1.2	4.36534e-48	-0.379247	0.859	0.978	7.04828e-44	5	TALDO1
HLA-B.3	2.00173e-30	-0.37859	0.782	0.893	3.23199e-26	5	HLA-B
HLA-DRB5.3	6.03503e-36	-0.375508	0.672	0.858	9.74416e-32	5	HLA-DRB5
RBBP7	7.54122e-39	-0.374669	0.731	0.887	1.21761e-34	5	RBBP7
RAB11A.1	3.34802e-46	-0.37277	0.845	0.971	5.40571e-42	5	RAB11A
CKB.4	1.52491e-33	-0.372484	0.822	0.949	2.46213e-29	5	CKB
TUBA1B.3	1.29929e-71	-0.36861	1	1	2.09783e-67	5	TUBA1B
HNRNPH3.3	1.16498e-33	-0.365997	0.749	0.894	1.88097e-29	5	HNRNPH3
FDPS.2	3.41627e-32	-0.362906	0.546	0.774	5.51591e-28	5	FDPS
DNAJA1.4	6.83432e-24	-0.362772	0.567	0.728	1.10347e-19	5	DNAJA1
CD53.3	5.73797e-29	-0.361781	0.944	0.979	9.26453e-25	5	CD53
KPNA2.4	3.82677e-12	-0.357457	0.443	0.577	6.1787e-08	5	KPNA2
STMN1.4	4.96096e-51	-0.357057	0.995	0.998	8.00997e-47	5	STMN1
PCNA.3	1.8894e-23	-0.356724	0.677	0.801	3.05063e-19	5	PCNA
TECR.2	1.58363e-35	-0.354873	0.651	0.856	2.55692e-31	5	TECR
COPS6.1	1.20225e-48	-0.353738	0.934	0.99	1.94115e-44	5	COPS6
ETFA	7.0746e-39	-0.353623	0.733	0.899	1.14226e-34	5	ETFA
CCT8.3	4.88195e-40	-0.351054	0.911	0.965	7.88239e-36	5	CCT8
EIF4E.4	9.63678e-37	-0.347346	0.782	0.911	1.55596e-32	5	EIF4E
LPXN.2	1.0932e-34	-0.34608	0.867	0.958	1.76508e-30	5	LPXN
NUDC.4	5.8419e-27	-0.345972	0.66	0.8	9.43233e-23	5	NUDC
PSMD14.3	7.86251e-28	-0.344769	0.639	0.774	1.26948e-23	5	PSMD14
YWHAB.4	3.55261e-44	-0.344375	0.958	0.991	5.73605e-40	5	YWHAB
HSPA8.4	3.30768e-35	-0.342004	0.979	0.996	5.34057e-31	5	HSPA8
RPN2.2	6.54361e-27	-0.341335	0.351	0.598	1.05653e-22	5	RPN2
LCP1.1	2.5007e-32	-0.340225	0.892	0.964	4.03763e-28	5	LCP1
PRMT1.4	1.36217e-26	-0.338378	0.417	0.646	2.19936e-22	5	PRMT1
EIF3I	1.61752e-42	-0.33832	0.897	0.973	2.61164e-38	5	EIF3I
EIF4A3.2	3.41704e-26	-0.332876	0.361	0.588	5.51716e-22	5	EIF4A3
UBA1	1.82779e-28	-0.331524	0.489	0.717	2.95115e-24	5	UBA1
PPIA.2	1.01809e-108	-0.330821	1	1	1.64381e-104	5	PPIA
EIF2S1.3	1.93064e-25	-0.330762	0.361	0.6	3.11721e-21	5	EIF2S1
SNRPA1.3	1.57933e-31	-0.330561	0.836	0.93	2.54999e-27	5	SNRPA1
HLA-A.1	4.69786e-25	-0.329865	0.689	0.81	7.58517e-21	5	HLA-A
YWHAE.2	2.1949e-42	-0.329011	0.906	0.985	3.54389e-38	5	YWHAE
ALDOA.5	3.75581e-33	-0.328683	0.995	1	6.06412e-29	5	ALDOA
ARPC3.1	9.46485e-67	-0.327881	0.995	1	1.52819e-62	5	ARPC3
HADH.2	1.12363e-30	-0.327712	0.834	0.942	1.81422e-26	5	HADH
CAP1.1	3.25301e-32	-0.327206	0.778	0.898	5.25231e-28	5	CAP1
HPRT1.2	6.70499e-43	-0.325706	0.951	0.993	1.08259e-38	5	HPRT1
ALDH1A1.2	4.59238e-20	-0.324575	0.482	0.651	7.41485e-16	5	ALDH1A1
CCNB1.5	4.24927e-08	-0.3223	0.419	0.521	0.000686087	5	CCNB1
PDIA6.2	7.13682e-30	-0.318932	0.761	0.904	1.15231e-25	5	PDIA6
PPIB.2	3.13385e-31	-0.318897	0.888	0.966	5.05991e-27	5	PPIB
CALR.4	7.98208e-18	-0.316779	0.707	0.796	1.28879e-13	5	CALR
ENO2.4	1.54329e-20	-0.316578	0.752	0.848	2.49179e-16	5	ENO2
HLA-DRA.2	2.18084e-39	-0.314118	0.993	0.998	3.52119e-35	5	HLA-DRA
PSMB7	8.16288e-28	-0.312948	0.681	0.835	1.31798e-23	5	PSMB7
YWHAQ.3	1.7547e-31	-0.312591	0.843	0.941	2.83314e-27	5	YWHAQ
AHSA1.3	4.76424e-23	-0.311617	0.658	0.809	7.69234e-19	5	AHSA1
ELL3.2	2.96245e-19	-0.310493	0.588	0.729	4.78317e-15	5	ELL3
RUVBL1.4	7.95926e-22	-0.310075	0.424	0.632	1.2851e-17	5	RUVBL1
CD79B.2	1.63212e-24	-0.309184	0.913	0.96	2.63521e-20	5	CD79B
VPS29.3	1.48835e-31	-0.308689	0.843	0.946	2.4031e-27	5	VPS29
SPCS2	2.47789e-39	-0.308225	0.958	0.987	4.0008e-35	5	SPCS2
PGAM1.3	1.78696e-35	-0.308024	0.991	0.999	2.88522e-31	5	PGAM1
PSMB2.2	3.85871e-31	-0.306407	0.92	0.984	6.23028e-27	5	PSMB2
DERL1.1	2.02471e-25	-0.304903	0.717	0.859	3.26909e-21	5	DERL1
TUBB.4	2.25825e-47	-0.304669	0.995	1	3.64617e-43	5	TUBB
ATP5A1.1	1.37524e-31	-0.303713	0.909	0.961	2.22047e-27	5	ATP5A1
NDUFV1.1	4.3477e-39	-0.303483	0.948	0.996	7.01979e-35	5	NDUFV1
ACADM.1	1.27405e-27	-0.302783	0.796	0.895	2.05709e-23	5	ACADM
ATXN10	2.11105e-23	-0.302683	0.513	0.705	3.4085e-19	5	ATXN10
G3BP1.4	6.67009e-21	-0.300922	0.562	0.722	1.07695e-16	5	G3BP1
PSMA5.3	8.80977e-24	-0.300133	0.665	0.829	1.42243e-19	5	PSMA5
PNP.4	1.18664e-19	-0.29959	0.403	0.605	1.91596e-15	5	PNP
CD47.2	1.74081e-24	-0.299516	0.581	0.759	2.81071e-20	5	CD47
SRSF7.5	5.3352e-18	-0.297951	0.913	0.948	8.61422e-14	5	SRSF7
PSMA1.1	4.78055e-27	-0.297322	0.724	0.864	7.71868e-23	5	PSMA1
CYP51A1.2	3.5048e-19	-0.296842	0.361	0.557	5.65885e-15	5	CYP51A1
SF3B1.1	1.28234e-22	-0.296295	0.41	0.628	2.07047e-18	5	SF3B1
PRDX3.3	2.12091e-31	-0.295768	0.871	0.973	3.42443e-27	5	PRDX3
ACTG1.4	5.80272e-36	-0.295625	1	1	9.36907e-32	5	ACTG1
LAPTM5.3	5.29865e-23	-0.294487	0.923	0.978	8.5552e-19	5	LAPTM5
PPP1CA.2	5.38688e-44	-0.294303	0.993	1	8.69766e-40	5	PPP1CA
HNRNPF.3	6.60811e-31	-0.293623	0.923	0.978	1.06695e-26	5	HNRNPF
UQCRC1.1	3.8141e-24	-0.293011	0.375	0.613	6.15824e-20	5	UQCRC1
CCT3.4	2.23718e-23	-0.291985	0.883	0.939	3.61215e-19	5	CCT3
PAICS.2	1.2655e-27	-0.290865	0.85	0.943	2.04327e-23	5	PAICS
ARF4	3.41903e-22	-0.290307	0.391	0.614	5.52036e-18	5	ARF4
ILF2.4	7.67223e-21	-0.28861	0.653	0.78	1.23876e-16	5	ILF2
POLR2G	4.32459e-24	-0.286791	0.721	0.828	6.98249e-20	5	POLR2G
PDHA1.1	9.45504e-23	-0.286552	0.321	0.559	1.52661e-18	5	PDHA1
CAPZA2.1	6.46548e-21	-0.286507	0.562	0.739	1.04392e-16	5	CAPZA2
UBE2T.4	1.69063e-20	-0.286097	0.796	0.88	2.72969e-16	5	UBE2T
PSMD11.4	4.20172e-21	-0.285926	0.422	0.629	6.78409e-17	5	PSMD11
PSMD13.3	6.83289e-22	-0.285529	0.368	0.59	1.10324e-17	5	PSMD13
PSME1	6.1988e-30	-0.285368	0.874	0.958	1.00086e-25	5	PSME1
AIP.2	1.14074e-28	-0.284568	0.878	0.95	1.84184e-24	5	AIP
PHB.4	3.59565e-24	-0.284041	0.841	0.926	5.80553e-20	5	PHB
PSMC4.4	7.28974e-22	-0.282908	0.269	0.494	1.177e-17	5	PSMC4
HSP90B1.3	3.32415e-13	-0.280846	0.431	0.585	5.36717e-09	5	HSP90B1
CFL1.4	3.38564e-64	-0.279673	1	1	5.46646e-60	5	CFL1
ARPC2.1	6.35475e-42	-0.279565	0.995	0.999	1.02604e-37	5	ARPC2
RAP1B.2	5.05778e-25	-0.279548	0.845	0.921	8.16629e-21	5	RAP1B
HCLS1.3	1.57341e-22	-0.2793	0.766	0.869	2.54043e-18	5	HCLS1
ILK	1.40259e-20	-0.278434	0.431	0.637	2.26463e-16	5	ILK
FDFT1.2	7.57912e-18	-0.2783	0.412	0.61	1.22372e-13	5	FDFT1
UBB.4	1.00665e-25	-0.278174	0.972	0.996	1.62534e-21	5	UBB
LDHB.1	4.25411e-51	-0.277998	1	1	6.86869e-47	5	LDHB
SYAP1.1	4.5199e-26	-0.277687	0.876	0.939	7.29784e-22	5	SYAP1
NDUFS2.1	4.38581e-21	-0.276887	0.424	0.632	7.08132e-17	5	NDUFS2
PSMC6.1	5.94247e-22	-0.276624	0.344	0.579	9.59471e-18	5	PSMC6
CD79A.2	9.26599e-28	-0.276457	0.967	0.996	1.49609e-23	5	CD79A
SLC16A3.4	2.76295e-11	-0.275021	0.297	0.432	4.46106e-07	5	SLC16A3
VRK1.4	4.3644e-18	-0.2742	0.48	0.657	7.04676e-14	5	VRK1
HLA-DQA1.2	8.27461e-19	-0.273314	0.684	0.795	1.33602e-14	5	HLA-DQA1
ETFB.1	1.39247e-27	-0.272188	0.906	0.974	2.24828e-23	5	ETFB
MT-ND6.1	5.08359e-13	-0.272183	0.941	0.98	8.20797e-09	5	MT-ND6
VAPA.1	3.9619e-24	-0.272	0.766	0.889	6.39689e-20	5	VAPA
ARHGDIB.2	2.61038e-53	-0.27168	1	1	4.21472e-49	5	ARHGDIB
MCM6.3	5.18756e-15	-0.269261	0.422	0.588	8.37583e-11	5	MCM6
AASDHPPT.1	2.05526e-18	-0.267915	0.489	0.678	3.31842e-14	5	AASDHPPT
ATP5F1	2.34046e-30	-0.267804	0.946	0.986	3.7789e-26	5	ATP5F1
TK1.4	1.43632e-15	-0.26721	0.813	0.886	2.31908e-11	5	TK1
MRPL47.4	1.69442e-18	-0.267173	0.4	0.596	2.73581e-14	5	MRPL47
SAR1A.2	3.04271e-20	-0.266787	0.344	0.566	4.91276e-16	5	SAR1A
PSMC3.5	3.67016e-19	-0.266319	0.349	0.567	5.92583e-15	5	PSMC3
PSMC2.1	2.4803e-20	-0.265156	0.286	0.511	4.00469e-16	5	PSMC2
PPP2R1A	1.0473e-18	-0.263578	0.546	0.715	1.69098e-14	5	PPP2R1A
ESD.1	4.91759e-21	-0.263517	0.635	0.795	7.93995e-17	5	ESD
RPL11.2	1.01176e-129	0.268115	1	1	1.63358e-125	5	RPL11
UBE2S.5	3.0001e-24	0.28151	0.977	0.898	4.84397e-20	5	UBE2S
NME4.1	1.24825e-26	0.284158	0.944	0.818	2.01542e-22	5	NME4
RPL41.1	2.39187e-65	0.286018	1	1	3.86191e-61	5	RPL41
RPL7A.1	3.74342e-121	0.294789	1	1	6.04413e-117	5	RPL7A
SNHG7.3	5.26383e-30	0.312593	0.799	0.569	8.49898e-26	5	SNHG7
RPS2.2	5.2688e-146	0.369033	1	1	8.50701e-142	5	RPS2
MZT2B	3.00967e-67	0.385798	1	0.982	4.85942e-63	5	MZT2B
HIST1H4C.5	8.59396e-74	-0.726352	0.974	0.987	1.38758e-69	6	HIST1H4C
CDK1.6	1.70115e-60	-0.694791	0.529	0.808	2.74667e-56	6	CDK1
NEAT1.2	2.25099e-64	-0.661747	0.906	0.969	3.63446e-60	6	NEAT1
MALAT1.5	2.12192e-96	-0.634283	1	1	3.42605e-92	6	MALAT1
HIST1H1B.4	5.66665e-32	-0.591492	0.278	0.544	9.14937e-28	6	HIST1H1B
HIST1H1E.4	2.96774e-23	-0.590989	0.391	0.598	4.79171e-19	6	HIST1H1E
UBE2C.3	1.54516e-25	-0.522967	0.892	0.921	2.49481e-21	6	UBE2C
RRM2.6	6.7942e-32	-0.49336	0.758	0.863	1.09699e-27	6	RRM2
GNG7.4	6.142e-34	-0.451661	0.664	0.83	9.91687e-30	6	GNG7
UBC.6	1.60233e-35	-0.442451	0.955	0.967	2.58713e-31	6	UBC
HIST1H1C.4	3.73037e-24	-0.406622	0.231	0.472	6.02305e-20	6	HIST1H1C
PKMYT1.3	2.08601e-31	-0.393228	0.501	0.723	3.36807e-27	6	PKMYT1
NEIL1.4	1.14233e-30	-0.380491	0.419	0.675	1.84441e-26	6	NEIL1
SMC1A.4	5.31593e-24	-0.361539	0.562	0.756	8.5831e-20	6	SMC1A
NDUFA12.3	3.21082e-42	-0.348759	0.908	0.968	5.18419e-38	6	NDUFA12
LTB.3	7.1051e-07	-0.348591	0.426	0.529	0.0114719	6	LTB
CDCA5.4	1.04927e-26	-0.346017	0.485	0.708	1.69416e-22	6	CDCA5
NCKAP5.1	2.74642e-26	-0.322683	0.287	0.545	4.43436e-22	6	NCKAP5
SNHG7.4	7.56141e-25	-0.322382	0.362	0.603	1.22087e-20	6	SNHG7
HIST1H1D.5	2.18981e-13	-0.318034	0.334	0.497	3.53566e-09	6	HIST1H1D
MEF2B.3	8.17753e-36	-0.314698	0.993	0.999	1.32034e-31	6	MEF2B
C7orf50.5	5.09418e-19	-0.314054	0.64	0.791	8.22506e-15	6	C7orf50
MCM3.5	4.53357e-19	-0.312316	0.621	0.76	7.31991e-15	6	MCM3
SERPINA9.5	3.04936e-12	-0.310178	0.729	0.801	4.9235e-08	6	SERPINA9
NCF1.6	1.20507e-09	-0.309805	0.904	0.926	1.9457e-05	6	NCF1
MIR210HG.6	2.08199e-15	-0.301968	0.169	0.347	3.36159e-11	6	MIR210HG
CD37.5	4.58982e-20	-0.29947	0.967	0.987	7.41073e-16	6	CD37
UCP2.5	2.6465e-22	-0.297894	0.995	0.998	4.27304e-18	6	UCP2
FGR.3	6.45237e-18	-0.289791	0.527	0.71	1.0418e-13	6	FGR
SOX5.2	6.60089e-22	-0.28884	0.186	0.423	1.06578e-17	6	SOX5
POU2F2.2	5.83173e-30	-0.287487	0.967	0.983	9.41591e-26	6	POU2F2
HIST1H2AI.3	2.34115e-13	-0.284663	0.122	0.283	3.78003e-09	6	HIST1H2AI
PLCG2.3	6.99188e-21	-0.284136	0.727	0.86	1.12891e-16	6	PLCG2
C17orf62.2	1.16251e-23	-0.281214	0.329	0.584	1.87699e-19	6	C17orf62
SUSD3.1	1.91538e-23	-0.28002	0.668	0.826	3.09257e-19	6	SUSD3
C19orf48.4	5.29138e-20	-0.278641	0.562	0.735	8.54347e-16	6	C19orf48
CD79B.3	7.08434e-20	-0.278243	0.915	0.959	1.14384e-15	6	CD79B
H2AFX.3	2.06592e-16	-0.277844	0.275	0.463	3.33564e-12	6	H2AFX
BIRC3.4	9.59974e-13	-0.276969	0.899	0.936	1.54997e-08	6	BIRC3
SLC25A37.2	1.0935e-21	-0.274889	0.348	0.577	1.76556e-17	6	SLC25A37
AC009502.4.6	1.75199e-17	-0.274119	0.247	0.449	2.82876e-13	6	AC009502.4
ITGB2-AS1.2	1.11086e-17	-0.271399	0.261	0.463	1.79359e-13	6	ITGB2-AS1
ATAD2.4	4.11849e-14	-0.266216	0.791	0.856	6.64972e-10	6	ATAD2
NUF2.4	2.87854e-21	0.263806	0.607	0.399	4.64769e-17	6	NUF2
RAP1B.3	1.12385e-27	0.264617	0.976	0.911	1.81457e-23	6	RAP1B
HNRNPM.6	4.37159e-20	0.264771	0.842	0.727	7.05837e-16	6	HNRNPM
LDHA.4	1.7793e-22	0.264885	1	0.996	2.87285e-18	6	LDHA
HNRNPK.5	2.8855e-28	0.268538	0.988	0.97	4.65892e-24	6	HNRNPK
HNRNPA2B1.5	4.22239e-46	0.270388	1	1	6.81746e-42	6	HNRNPA2B1
STRAP.5	1.02315e-28	0.270874	0.962	0.871	1.65198e-24	6	STRAP
PSMD14.4	6.94543e-20	0.273443	0.849	0.757	1.12141e-15	6	PSMD14
BZW1.4	5.0602e-20	0.273901	0.753	0.589	8.1702e-16	6	BZW1
CALM1.3	7.61022e-36	0.274637	0.995	0.982	1.22875e-31	6	CALM1
ILF2.5	1.76362e-23	0.275199	0.875	0.763	2.84754e-19	6	ILF2
KPNA2.5	6.86627e-33	0.280953	0.795	0.549	1.10863e-28	6	KPNA2
ASPM.3	6.98225e-22	0.28253	0.76	0.573	1.12735e-17	6	ASPM
MRPL51.4	2.62681e-52	0.284278	1	1	4.24124e-48	6	MRPL51
JUNB.1	2.50574e-21	0.284853	0.786	0.629	4.04577e-17	6	JUNB
H3F3B.4	9.34447e-55	0.285135	1	1	1.50876e-50	6	H3F3B
YWHAZ.4	5.29351e-43	0.286667	1	0.996	8.54691e-39	6	YWHAZ
DNAJA1.5	1.37858e-22	0.291828	0.847	0.706	2.22586e-18	6	DNAJA1
PDIA3.2	2.45023e-25	0.297531	0.911	0.787	3.95614e-21	6	PDIA3
CD9.4	1.42757e-28	0.300368	0.918	0.826	2.30495e-24	6	CD9
CACYBP.3	3.11798e-28	0.302576	0.974	0.917	5.0343e-24	6	CACYBP
RP11-553K8.2.1	1.61773e-18	0.30424	0.525	0.344	2.61198e-14	6	RP11-553K8.2
AHSA1.4	4.98612e-29	0.305288	0.906	0.789	8.05059e-25	6	AHSA1
CTB-31O20.2	3.99167e-35	0.309989	0.412	0.181	6.44495e-31	6	CTB-31O20.2
MED30.2	1.5683e-25	0.316913	0.779	0.623	2.53218e-21	6	MED30
CALM2.6	2.58974e-44	0.316958	1	0.993	4.18139e-40	6	CALM2
MYL12A.4	1.25841e-45	0.318886	1	0.98	2.03183e-41	6	MYL12A
CCT5.5	1.29454e-29	0.325122	0.948	0.863	2.09016e-25	6	CCT5
RP11-572O17.1.1	1.81497e-30	0.328651	0.452	0.229	2.93045e-26	6	RP11-572O17.1
MORF4L2.3	1.00409e-28	0.329857	0.788	0.613	1.62121e-24	6	MORF4L2
RAD21.4	7.9147e-43	0.333329	0.986	0.956	1.27791e-38	6	RAD21
BIRC5.3	2.4537e-34	0.355387	0.906	0.718	3.96175e-30	6	BIRC5
HMGB2.3	2.37574e-52	0.365526	1	0.982	3.83587e-48	6	HMGB2
PLIN3.3	3.8592e-35	0.371119	0.819	0.652	6.23106e-31	6	PLIN3
CENPF.5	2.44532e-39	0.375036	0.913	0.707	3.94822e-35	6	CENPF
DLGAP5.5	2.55496e-48	0.381249	0.652	0.333	4.12523e-44	6	DLGAP5
PLK1.6	1.21132e-45	0.39188	0.748	0.425	1.95579e-41	6	PLK1
DYNLL1.4	7.69032e-52	0.403364	1	0.954	1.24168e-47	6	DYNLL1
HMMR.5	8.52103e-50	0.406247	0.878	0.605	1.37581e-45	6	HMMR
CTA-29F11.1.1	1.56162e-41	0.411135	0.598	0.322	2.52138e-37	6	CTA-29F11.1
HSPH1.4	4.85738e-39	0.418184	0.828	0.643	7.84272e-35	6	HSPH1
TUBB4B.4	2.85232e-70	0.445774	1	0.961	4.60536e-66	6	TUBB4B
PTTG1.5	1.9377e-108	0.445838	1	1	3.12861e-104	6	PTTG1
HN1.4	1.3107e-85	0.449643	1	0.985	2.11626e-81	6	HN1
UBE2S.6	1.0636e-65	0.455639	0.988	0.897	1.71729e-61	6	UBE2S
CDKN3.4	1.18964e-77	0.505745	0.991	0.935	1.92079e-73	6	CDKN3
FAM200A.3	3.0298e-41	0.518689	0.784	0.617	4.89191e-37	6	FAM200A
MYC.4	3.29898e-16	0.537387	0.706	0.618	5.32654e-12	6	MYC
CKS2.4	3.95941e-87	0.587657	1	0.997	6.39286e-83	6	CKS2
ARL6IP1.6	6.35818e-100	0.654283	0.986	0.786	1.02659e-95	6	ARL6IP1
CCNB1.6	4.77677e-98	0.665844	0.887	0.484	7.71258e-94	6	CCNB1
HSP90AA1.6	8.19581e-89	0.669657	1	0.994	1.3233e-84	6	HSP90AA1
CCNB2.5	8.67564e-104	0.721628	0.915	0.561	1.40077e-99	6	CCNB2
CDC20.4	1.33653e-141	0.91145	0.929	0.483	2.15795e-137	6	CDC20
HILPDA.6	5.7352e-08	-0.781583	0.676	0.763	0.000926005	7	HILPDA
FAM162A.4	3.14933e-08	-0.491852	0.881	0.883	0.000508491	7	FAM162A
C4orf3.5	1.88503e-25	-0.440619	0.933	0.988	3.04357e-21	7	C4orf3
NCF1.7	6.57406e-12	-0.414359	0.876	0.926	1.06145e-07	7	NCF1
BNIP3.4	1.58338e-08	-0.397808	0.814	0.858	0.000255652	7	BNIP3
AP000769.1.5	6.50281e-12	-0.354616	0.414	0.611	1.04994e-07	7	AP000769.1
LGALS1.4	2.65611e-11	-0.322392	0.952	0.991	4.28855e-07	7	LGALS1
TXNIP.4	3.80219e-07	-0.317478	0.771	0.853	0.00613902	7	TXNIP
MIR210HG.7	6.81706e-09	-0.315954	0.162	0.341	0.000110068	7	MIR210HG
RP11-16E12.2.6	9.29068e-12	-0.307224	0.767	0.875	1.50007e-07	7	RP11-16E12.2
STIM2.3	6.84581e-10	-0.300215	0.562	0.686	1.10532e-05	7	STIM2
DDIT4.5	4.71617e-07	-0.299692	0.452	0.596	0.00761473	7	DDIT4
PNRC1.4	5.55115e-09	-0.293575	0.595	0.717	8.96288e-05	7	PNRC1
SMIM20.5	2.58075e-12	-0.284734	0.862	0.936	4.16689e-08	7	SMIM20
REXO2.3	6.45107e-15	0.263063	0.714	0.47	1.04159e-10	7	REXO2
PSMD1.3	4.51882e-17	0.263296	0.576	0.312	7.29609e-13	7	PSMD1
CCDC86.3	7.67752e-12	0.263302	0.443	0.255	1.23961e-07	7	CCDC86
TIPIN.3	1.74863e-17	0.263559	0.562	0.294	2.82333e-13	7	TIPIN
DUT.4	9.35973e-20	0.263705	1	0.997	1.51122e-15	7	DUT
GLRX2.3	6.45916e-13	0.26381	0.876	0.736	1.0429e-08	7	GLRX2
DCUN1D5.5	5.84481e-11	0.264168	0.976	0.93	9.43703e-07	7	DCUN1D5
HNRNPU.4	4.93778e-08	0.264189	0.943	0.904	0.000797254	7	HNRNPU
IFRD1	1.76928e-19	0.264906	0.381	0.156	2.85669e-15	7	IFRD1
MRPL13.4	5.31528e-21	0.265237	1	0.973	8.58206e-17	7	MRPL13
SQSTM1.1	1.12248e-07	0.265246	0.724	0.605	0.00181235	7	SQSTM1
MTHFD2.4	2.0234e-06	0.265767	0.971	0.953	0.0326698	7	MTHFD2
RBBP4.3	1.3831e-15	0.26595	0.971	0.949	2.23315e-11	7	RBBP4
GNL2.4	8.27341e-15	0.266354	0.557	0.326	1.33582e-10	7	GNL2
PWP1	5.58882e-11	0.266807	0.59	0.398	9.02371e-07	7	PWP1
EXOSC7.4	3.62958e-16	0.266819	0.781	0.553	5.86031e-12	7	EXOSC7
ANXA2.3	1.07856e-12	0.26691	0.629	0.419	1.74145e-08	7	ANXA2
FABP5.6	2.96254e-16	0.266947	1	0.994	4.78331e-12	7	FABP5
HIST2H2AC.5	1.15595e-14	0.267481	0.51	0.279	1.8664e-10	7	HIST2H2AC
ADH5.1	6.46103e-13	0.267893	0.7	0.492	1.0432e-08	7	ADH5
CLSPN.3	4.53201e-13	0.268058	0.771	0.553	7.31739e-09	7	CLSPN
ARF4.2	1.4851e-13	0.268628	0.795	0.59	2.39784e-09	7	ARF4
UTP6.3	8.2269e-17	0.268721	0.529	0.28	1.32832e-12	7	UTP6
PSMA2.1.3	2.26168e-14	0.268934	0.81	0.604	3.65171e-10	7	PSMA2.1
ECHS1.1	8.43109e-14	0.269297	0.719	0.502	1.36128e-09	7	ECHS1
PSME3.4	2.14077e-14	0.269499	0.633	0.397	3.45649e-10	7	PSME3
SF3B4.4	1.26172e-14	0.269738	0.762	0.543	2.03717e-10	7	SF3B4
FH.2	8.54843e-14	0.269742	0.576	0.356	1.38023e-09	7	FH
ID1.5	1.2338e-06	0.269874	0.457	0.32	0.019921	7	ID1
FCRLA.4	4.72045e-08	0.270017	0.605	0.46	0.000762163	7	FCRLA
MRTO4.5	1.26225e-10	0.270328	0.586	0.388	2.03803e-06	7	MRTO4
HSPA14.3	4.49963e-12	0.270348	0.638	0.443	7.26511e-08	7	HSPA14
SLBP.6	5.54366e-14	0.271088	0.971	0.912	8.9508e-10	7	SLBP
AK2.3	3.7936e-16	0.271133	0.981	0.937	6.12514e-12	7	AK2
DRG1.3	3.93535e-15	0.27124	0.805	0.587	6.35402e-11	7	DRG1
TRMT10C.2	3.8784e-10	0.27168	0.571	0.388	6.26207e-06	7	TRMT10C
EIF1AX.3	2.54245e-17	0.271861	1	0.966	4.10504e-13	7	EIF1AX
THRAP3.3	1.20036e-11	0.272653	0.824	0.668	1.9381e-07	7	THRAP3
CKB.6	5.69898e-13	0.273495	0.981	0.938	9.20158e-09	7	CKB
LACTB2.4	2.8558e-15	0.273795	0.719	0.473	4.61097e-11	7	LACTB2
COCH.2	3.68652e-15	0.273963	0.548	0.321	5.95226e-11	7	COCH
TUBB4B.5	1.34558e-13	0.274134	0.986	0.963	2.17257e-09	7	TUBB4B
IDH3G.1	4.5846e-15	0.275765	0.933	0.791	7.40229e-11	7	IDH3G
SF3B2.4	4.10888e-21	0.276077	0.995	0.997	6.6342e-17	7	SF3B2
LYPLAL1.1	3.5628e-16	0.276799	0.729	0.485	5.7525e-12	7	LYPLAL1
SSSCA1.3	1.00163e-10	0.276829	0.924	0.832	1.61724e-06	7	SSSCA1
ZNF259.2	1.79091e-12	0.277891	0.719	0.519	2.8916e-08	7	ZNF259
RPP30.2	1.45663e-17	0.279131	0.752	0.488	2.35187e-13	7	RPP30
TMED9.3	1.61737e-14	0.280669	0.862	0.709	2.6114e-10	7	TMED9
FARSB.3	1.23918e-16	0.28115	0.595	0.336	2.00078e-12	7	FARSB
SUGT1.2	3.95512e-15	0.281388	0.843	0.656	6.38593e-11	7	SUGT1
SCCPDH.3	2.00264e-16	0.282186	0.748	0.494	3.23347e-12	7	SCCPDH
PSMD12.4	1.08298e-14	0.28232	0.657	0.417	1.74858e-10	7	PSMD12
ALG8.1	3.68347e-16	0.282357	0.69	0.44	5.94734e-12	7	ALG8
LMNB1.5	2.29427e-14	0.282621	0.771	0.544	3.70433e-10	7	LMNB1
PSMD2.6	2.0093e-15	0.282816	0.762	0.531	3.24422e-11	7	PSMD2
LAP3.5	1.48929e-14	0.283565	0.748	0.529	2.40461e-10	7	LAP3
ATP6V0B.5	2.40403e-17	0.283851	0.99	0.943	3.88155e-13	7	ATP6V0B
TCP1.5	1.05173e-16	0.284315	0.962	0.928	1.69812e-12	7	TCP1
FARSA.4	4.30962e-14	0.284406	0.814	0.596	6.95832e-10	7	FARSA
HDAC2.1	4.45717e-14	0.284601	0.814	0.619	7.19655e-10	7	HDAC2
SPC25.6	1.18479e-15	0.284806	0.705	0.444	1.91296e-11	7	SPC25
CD63.3	1.48434e-15	0.285286	0.876	0.662	2.39661e-11	7	CD63
AURKB.6	1.2893e-13	0.285794	0.852	0.663	2.0817e-09	7	AURKB
MTCH2.3	3.37324e-15	0.286129	0.929	0.814	5.44644e-11	7	MTCH2
EMG1.6	5.00021e-10	0.286568	0.833	0.706	8.07334e-06	7	EMG1
POLA2.5	3.16264e-15	0.287478	0.767	0.521	5.1064e-11	7	POLA2
SKP1.5	1.87469e-24	0.287973	1	0.982	3.02687e-20	7	SKP1
ACTL6A.3	3.18618e-15	0.287975	0.638	0.409	5.14441e-11	7	ACTL6A
TRMT6.3	1.34775e-18	0.288683	0.49	0.248	2.17607e-14	7	TRMT6
MYL12B.3	4.59667e-21	0.288962	0.99	0.976	7.42178e-17	7	MYL12B
UCHL5.3	2.83038e-15	0.289152	0.81	0.611	4.56993e-11	7	UCHL5
RAB2A.3	1.35259e-15	0.289599	0.938	0.801	2.1839e-11	7	RAB2A
COPS6.2	4.90447e-24	0.289993	1	0.986	7.91876e-20	7	COPS6
SRPRB.4	8.57782e-18	0.290896	0.581	0.318	1.38498e-13	7	SRPRB
ACD.2	3.23615e-15	0.291495	0.733	0.525	5.22509e-11	7	ACD
CD320.4	7.23039e-13	0.291511	0.695	0.468	1.16742e-08	7	CD320
MRPL4.4	2.12492e-12	0.293041	0.952	0.857	3.4309e-08	7	MRPL4
EIF2B3.1	4.79744e-19	0.293417	0.543	0.286	7.74595e-15	7	EIF2B3
ASF1B.3	3.70613e-14	0.294456	0.7	0.485	5.98392e-10	7	ASF1B
STIP1.6	1.16066e-15	0.294791	0.862	0.653	1.874e-11	7	STIP1
HIST1H3B.5	2.38675e-09	0.295322	0.448	0.264	3.85364e-05	7	HIST1H3B
PDIA6.4	2.54902e-16	0.29553	0.952	0.891	4.11564e-12	7	PDIA6
NUDT5.5	1.87617e-16	0.296285	0.905	0.757	3.02926e-12	7	NUDT5
NIT2.3	9.39156e-16	0.296793	0.786	0.574	1.51636e-11	7	NIT2
HSPA8.6	6.0529e-13	0.29682	1	0.994	9.77301e-09	7	HSPA8
UCHL3.4	1.00649e-17	0.29709	0.824	0.595	1.62508e-13	7	UCHL3
TRIP13.2	3.18576e-19	0.297263	0.519	0.258	5.14372e-15	7	TRIP13
BRIX1.5	2.71839e-15	0.298345	0.695	0.468	4.38912e-11	7	BRIX1
MRPL21.3	1.28577e-18	0.298509	0.962	0.829	2.076e-14	7	MRPL21
TRAPPC4.5	1.61186e-15	0.298531	0.79	0.59	2.6025e-11	7	TRAPPC4
NUCB2.4	8.77715e-17	0.299658	0.724	0.47	1.41716e-12	7	NUCB2
MRPL24.3	2.99131e-15	0.300658	0.671	0.442	4.82977e-11	7	MRPL24
COPS5.3	4.60706e-17	0.300703	0.819	0.601	7.43856e-13	7	COPS5
CCNH.4	3.21298e-18	0.302782	0.729	0.454	5.18768e-14	7	CCNH
RPN1.3	8.96383e-18	0.303006	0.729	0.464	1.4473e-13	7	RPN1
PSMD8.3	4.62339e-21	0.303283	0.995	0.955	7.46492e-17	7	PSMD8
IFRD2.5	3.05409e-10	0.303287	0.671	0.491	4.93114e-06	7	IFRD2
CORO1A.6	6.76803e-19	0.303392	0.995	0.984	1.09277e-14	7	CORO1A
MRPL47.6	1.22233e-17	0.30379	0.81	0.573	1.97357e-13	7	MRPL47
GTPBP10.4	1.26837e-13	0.303971	0.848	0.677	2.04791e-09	7	GTPBP10
MRPL39.2	9.63673e-18	0.304148	0.614	0.369	1.55595e-13	7	MRPL39
HPRT1.4	5.86022e-27	0.304697	0.995	0.99	9.46191e-23	7	HPRT1
H2AFX.4	2.52976e-12	0.304839	0.662	0.441	4.08455e-08	7	H2AFX
CD9.5	3.18666e-13	0.304896	0.924	0.829	5.14518e-09	7	CD9
ITM2B.2	1.31057e-18	0.306286	0.805	0.545	2.11605e-14	7	ITM2B
GNL3.5	1.49364e-13	0.306502	0.586	0.379	2.41163e-09	7	GNL3
GSTO1.1	1.20915e-16	0.306534	0.948	0.848	1.95229e-12	7	GSTO1
SMC1A.5	1.75656e-13	0.306765	0.914	0.736	2.83614e-09	7	SMC1A
SHMT2.2	2.46817e-16	0.307116	0.933	0.852	3.98511e-12	7	SHMT2
RAD51.5	9.90982e-19	0.307188	0.633	0.367	1.60004e-14	7	RAD51
PSMD3.5	1.01818e-15	0.307847	0.743	0.522	1.64396e-11	7	PSMD3
HNRNPA2B1.6	3.50493e-30	0.309318	1	1	5.65906e-26	7	HNRNPA2B1
SERBP1.3	1.75296e-19	0.310008	0.976	0.926	2.83032e-15	7	SERBP1
AARS.4	4.48843e-13	0.31045	0.71	0.515	7.24703e-09	7	AARS
EIF2S2.2	1.96858e-15	0.310468	0.981	0.903	3.17846e-11	7	EIF2S2
STRAP.6	2.34657e-15	0.31057	0.962	0.874	3.78877e-11	7	STRAP
RFC2.5	5.98501e-18	0.31085	0.79	0.521	9.6634e-14	7	RFC2
EIF6.4	2.87052e-14	0.311221	0.852	0.651	4.63475e-10	7	EIF6
HMGB1.6	1.00073e-33	0.311239	1	0.999	1.61578e-29	7	HMGB1
NAE1.4	8.40589e-17	0.311722	0.69	0.454	1.35721e-12	7	NAE1
PAICS.3	3.77767e-21	0.312289	0.981	0.935	6.09943e-17	7	PAICS
DHFR.6	8.88362e-16	0.312412	0.976	0.937	1.43435e-11	7	DHFR
EIF3M.1	1.27808e-23	0.314294	1	0.988	2.06359e-19	7	EIF3M
ASF1A.6	4.43663e-15	0.314606	0.929	0.756	7.16338e-11	7	ASF1A
EXOSC8.3	1.38925e-18	0.314925	0.8	0.587	2.24309e-14	7	EXOSC8
ACTR10.1	6.51047e-17	0.315436	0.705	0.473	1.05118e-12	7	ACTR10
YARS.5	2.9989e-15	0.315645	0.767	0.556	4.84202e-11	7	YARS
MCM5.6	4.52988e-17	0.316548	0.805	0.566	7.31394e-13	7	MCM5
EMC7.3	1.75139e-18	0.3167	0.738	0.487	2.82779e-14	7	EMC7
SAE1.3	3.36783e-22	0.316937	0.786	0.48	5.4377e-18	7	SAE1
SYNCRIP.3	3.57965e-19	0.317094	0.786	0.534	5.7797e-15	7	SYNCRIP
MDH2.2	3.17913e-26	0.317849	0.99	0.988	5.13302e-22	7	MDH2
UCHL1.7	7.03894e-18	0.318683	0.986	0.969	1.13651e-13	7	UCHL1
ATIC.2	1.43452e-17	0.319055	0.681	0.448	2.31618e-13	7	ATIC
BCCIP.5	1.6407e-16	0.320227	0.833	0.604	2.64907e-12	7	BCCIP
MRPS23.6	1.13782e-14	0.320435	0.843	0.672	1.83713e-10	7	MRPS23
EIF3I.2	7.11392e-25	0.321506	0.99	0.967	1.14861e-20	7	EIF3I
PARP1.5	5.15758e-26	0.32281	1	0.988	8.32742e-22	7	PARP1
MCM3.6	5.39168e-14	0.323445	0.886	0.745	8.70541e-10	7	MCM3
FDPS.3	1.09512e-18	0.32363	0.914	0.752	1.76819e-14	7	FDPS
MARS.3	5.70016e-20	0.324149	0.49	0.236	9.20348e-16	7	MARS
BUB3.4	1.51571e-22	0.324301	0.986	0.894	2.44727e-18	7	BUB3
PSMB3.5	1.89949e-27	0.325208	1	0.973	3.06691e-23	7	PSMB3
YIF1A.5	1.88362e-17	0.325242	0.962	0.891	3.04129e-13	7	YIF1A
PFDN2.5	1.51664e-18	0.325702	0.967	0.844	2.44877e-14	7	PFDN2
TALDO1.3	2.41343e-20	0.325897	0.976	0.969	3.89672e-16	7	TALDO1
RPF2.2	1.3726e-19	0.326245	0.552	0.29	2.21621e-15	7	RPF2
HERPUD1.4	8.83368e-13	0.326504	0.748	0.535	1.42629e-08	7	HERPUD1
PYCR1.4	1.14799e-11	0.326727	0.59	0.395	1.85354e-07	7	PYCR1
CHORDC1.5	3.93542e-17	0.3286	0.919	0.805	6.35412e-13	7	CHORDC1
TECR.3	2.33961e-21	0.328924	0.967	0.836	3.77754e-17	7	TECR
MAD2L1.4	1.21298e-19	0.331198	0.938	0.779	1.95848e-15	7	MAD2L1
AHSA1.5	1.59045e-19	0.331629	0.929	0.793	2.56795e-15	7	AHSA1
PDHA1.2	2.30042e-19	0.331855	0.776	0.533	3.71426e-15	7	PDHA1
TUBG1.4	1.13434e-17	0.332736	0.876	0.639	1.8315e-13	7	TUBG1
SMC2.7	3.373e-22	0.333531	0.848	0.539	5.44605e-18	7	SMC2
NOP56.3	3.10505e-19	0.333989	0.724	0.455	5.01342e-15	7	NOP56
GGH.4	1.27737e-26	0.335535	0.729	0.385	2.06244e-22	7	GGH
UFD1L.2	5.11465e-19	0.336144	0.867	0.674	8.25811e-15	7	UFD1L
ID3.5	4.2542e-06	0.336903	0.829	0.707	0.0686884	7	ID3
PPIB.3	3.98031e-18	0.337703	0.981	0.959	6.4266e-14	7	PPIB
C1QBP.4	8.03089e-26	0.338264	1	0.99	1.29667e-21	7	C1QBP
GMPS.2	1.58931e-18	0.339319	0.852	0.638	2.5661e-14	7	GMPS
ADRM1.4	1.69196e-20	0.339425	0.819	0.556	2.73185e-16	7	ADRM1
EBNA1BP2.6	6.60555e-18	0.340874	0.829	0.611	1.06653e-13	7	EBNA1BP2
TIMM50.3	1.43933e-20	0.341479	0.771	0.529	2.32394e-16	7	TIMM50
PSMC5.5	9.81911e-19	0.342134	0.848	0.611	1.58539e-14	7	PSMC5
PNP.5	1.24441e-17	0.343363	0.805	0.582	2.00922e-13	7	PNP
HAT1.2	3.53132e-21	0.343647	0.79	0.51	5.70167e-17	7	HAT1
TMEM70.3	1.77887e-18	0.344126	0.733	0.495	2.87216e-14	7	TMEM70
SAR1A.3	4.66176e-23	0.344412	0.833	0.54	7.52687e-19	7	SAR1A
VPS29.4	1.28209e-25	0.344886	0.986	0.937	2.07006e-21	7	VPS29
ATP5A1.3	4.29034e-22	0.345065	0.976	0.957	6.92719e-18	7	ATP5A1
NAA20.4	3.03162e-22	0.345905	0.862	0.609	4.89485e-18	7	NAA20
SAMM50.2	1.1412e-21	0.346135	0.767	0.503	1.84258e-17	7	SAMM50
PSMC2.3	2.9463e-20	0.34679	0.743	0.485	4.7571e-16	7	PSMC2
AAAS.3	2.27035e-21	0.348981	0.69	0.428	3.66571e-17	7	AAAS
CCT4.3	1.85017e-27	0.349544	0.995	0.978	2.98729e-23	7	CCT4
HNRNPA3.4	7.40831e-27	0.349631	0.995	0.981	1.19615e-22	7	HNRNPA3
RBBP7.1	1.97143e-20	0.34982	0.967	0.872	3.18307e-16	7	RBBP7
RTN3.5	1.69505e-18	0.35062	0.781	0.537	2.73682e-14	7	RTN3
PSMD13.4	1.23382e-21	0.350898	0.819	0.564	1.99213e-17	7	PSMD13
HSPA5.5	3.42376e-10	0.352076	0.624	0.435	5.52801e-06	7	HSPA5
HIST1H4C.6	5.47216e-19	0.352934	0.99	0.986	8.83535e-15	7	HIST1H4C
PPP1R15A	2.47969e-07	0.353298	0.29	0.163	0.00400372	7	PPP1R15A
RUVBL2.5	2.54753e-20	0.355577	0.895	0.719	4.11324e-16	7	RUVBL2
PSMA7.6	6.36074e-39	0.355602	1	0.991	1.027e-34	7	PSMA7
WBSCR22.3	2.24486e-19	0.356187	0.895	0.69	3.62455e-15	7	WBSCR22
PHB.6	1.95563e-24	0.356339	0.99	0.917	3.15757e-20	7	PHB
HSP90AB1.4	1.03632e-36	0.356737	1	1	1.67324e-32	7	HSP90AB1
TUBA1B.5	1.24853e-44	0.358325	1	1	2.01588e-40	7	TUBA1B
NOLC1.5	8.29147e-18	0.359075	0.729	0.462	1.33874e-13	7	NOLC1
NIFK.3	6.73625e-20	0.360285	0.886	0.698	1.08764e-15	7	NIFK
SPCS2.1	8.66703e-32	0.36143	0.986	0.985	1.39938e-27	7	SPCS2
BUD31.5	4.95728e-18	0.361822	0.995	0.994	8.00403e-14	7	BUD31
DKC1.3	3.82006e-17	0.362344	0.71	0.457	6.16787e-13	7	DKC1
SPCS3.5	5.91331e-25	0.362952	0.99	0.881	9.54762e-21	7	SPCS3
ILF2.6	5.15551e-25	0.36335	0.943	0.764	8.32409e-21	7	ILF2
GHITM.2	2.01502e-25	0.363661	0.971	0.836	3.25345e-21	7	GHITM
MANF.4	1.60397e-14	0.364441	0.7	0.473	2.58977e-10	7	MANF
RRM1.3	3.04822e-21	0.364752	0.819	0.592	4.92165e-17	7	RRM1
DIABLO.4	9.8916e-24	0.364972	0.819	0.557	1.5971e-19	7	DIABLO
CDK4.5	3.05676e-22	0.365749	0.895	0.698	4.93544e-18	7	CDK4
PRPF19.4	6.11466e-20	0.366856	0.7	0.441	9.87274e-16	7	PRPF19
DSCC1.3	1.40114e-21	0.368821	0.862	0.635	2.26229e-17	7	DSCC1
PCMT1.4	6.86226e-26	0.368881	0.962	0.835	1.10798e-21	7	PCMT1
HNRNPD.3	1.40957e-23	0.369153	0.943	0.866	2.27589e-19	7	HNRNPD
XRCC5.5	7.52305e-23	0.369357	0.848	0.618	1.21467e-18	7	XRCC5
ANP32A.4	3.56621e-24	0.369577	0.962	0.891	5.758e-20	7	ANP32A
FKBP4.5	1.6578e-19	0.372896	0.967	0.87	2.67669e-15	7	FKBP4
MAGOHB.4	1.06098e-23	0.373545	0.771	0.482	1.71305e-19	7	MAGOHB
PSMA5.5	1.30109e-21	0.374074	0.948	0.812	2.10074e-17	7	PSMA5
SLC1A5.3	1.65332e-17	0.375556	0.657	0.427	2.66945e-13	7	SLC1A5
TRAP1.5	4.22417e-27	0.376211	0.929	0.701	6.82035e-23	7	TRAP1
UBE2T.5	1.14631e-25	0.377311	0.99	0.869	1.85083e-21	7	UBE2T
ATP1B3.2	2.56222e-24	0.378538	0.914	0.74	4.13696e-20	7	ATP1B3
FEN1.5	2.74036e-20	0.379505	0.862	0.635	4.42458e-16	7	FEN1
NDUFAF4.5	1.46312e-14	0.379976	0.733	0.521	2.36236e-10	7	NDUFAF4
GTPBP4.4	5.36416e-16	0.380089	0.752	0.55	8.66097e-12	7	GTPBP4
PSMB1.6	6.89954e-36	0.38016	1	0.987	1.114e-31	7	PSMB1
CDC123.6	4.33361e-22	0.380951	0.929	0.771	6.99705e-18	7	CDC123
YWHAB.6	5.1273e-35	0.381046	1	0.988	8.27853e-31	7	YWHAB
PSMA6.4	2.02112e-31	0.382311	0.986	0.967	3.2633e-27	7	PSMA6
SNRPA1.5	2.17325e-27	0.383703	0.976	0.921	3.50892e-23	7	SNRPA1
XRCC6.5	1.0197e-25	0.38413	0.962	0.851	1.64641e-21	7	XRCC6
FOSB	2.50277e-40	0.384772	0.386	0.102	4.04098e-36	7	FOSB
TUBA4A.1	1.22479e-24	0.385045	0.914	0.717	1.97754e-20	7	TUBA4A
RNASEH2A.3	8.96231e-21	0.385736	0.9	0.749	1.44706e-16	7	RNASEH2A
EIF5.3	4.99791e-21	0.38598	0.914	0.802	8.06963e-17	7	EIF5
TRA2B.4	5.62621e-24	0.389093	0.943	0.756	9.08407e-20	7	TRA2B
PSMA4.6	5.13595e-29	0.390745	0.981	0.833	8.2925e-25	7	PSMA4
NOP16.5	8.77835e-14	0.392327	0.667	0.443	1.41735e-09	7	NOP16
CCT3.5	2.04134e-27	0.392631	0.995	0.932	3.29595e-23	7	CCT3
VRK1.5	4.07046e-23	0.394603	0.848	0.637	6.57216e-19	7	VRK1
CALR.5	9.02423e-19	0.39461	0.919	0.785	1.45705e-14	7	CALR
TMBIM6.3	2.27364e-26	0.394626	0.948	0.828	3.67102e-22	7	TMBIM6
NCL.4	1.32931e-17	0.395419	0.957	0.884	2.14631e-13	7	NCL
PUF60.4	1.67647e-24	0.396524	0.762	0.488	2.70683e-20	7	PUF60
DNAJA1.6	1.14712e-20	0.396641	0.895	0.709	1.85214e-16	7	DNAJA1
DDX5.6	8.50194e-19	0.397931	0.848	0.632	1.37272e-14	7	DDX5
SRSF7.6	1.4167e-24	0.399988	0.981	0.944	2.2874e-20	7	SRSF7
CTSC.4	1.45576e-24	0.399991	0.924	0.71	2.35047e-20	7	CTSC
LDHB.2	2.51213e-53	0.401749	1	1	4.05609e-49	7	LDHB
RPN2.3	2.93171e-23	0.402821	0.829	0.571	4.73353e-19	7	RPN2
TYMS.7	2.92428e-21	0.403853	0.895	0.718	4.72155e-17	7	TYMS
RFC4.5	3.38626e-24	0.404986	0.829	0.563	5.46746e-20	7	RFC4
DDX39A.7	1.25721e-27	0.405319	0.967	0.9	2.02989e-23	7	DDX39A
ALDH1A1.4	3.30998e-20	0.405808	0.829	0.632	5.34429e-16	7	ALDH1A1
RANBP1.4	1.14471e-31	0.407133	0.995	0.97	1.84825e-27	7	RANBP1
PSMC3.6	1.25442e-28	0.407959	0.829	0.541	2.02539e-24	7	PSMC3
PSMC4.6	1.88318e-28	0.408344	0.795	0.465	3.04059e-24	7	PSMC4
EIF4A3.3	9.45388e-27	0.409508	0.848	0.561	1.52642e-22	7	EIF4A3
CCT7.6	2.12102e-28	0.412246	0.99	0.921	3.4246e-24	7	CCT7
SARS.1	1.05773e-24	0.412786	0.714	0.438	1.70781e-20	7	SARS
MDH1.3	6.88227e-34	0.414812	0.981	0.936	1.11121e-29	7	MDH1
PSMD6.4	1.73789e-27	0.415374	0.79	0.51	2.806e-23	7	PSMD6
CCT8.4	8.37274e-37	0.417158	0.99	0.96	1.35186e-32	7	CCT8
HSP90B1.5	1.36319e-16	0.417762	0.786	0.566	2.20101e-12	7	HSP90B1
ACTL8.6	8.43865e-28	0.419874	0.933	0.786	1.3625e-23	7	ACTL8
LYAR.5	2.69804e-19	0.422136	0.671	0.425	4.35625e-15	7	LYAR
HNRNPAB.3	3.30065e-24	0.423004	0.943	0.771	5.32924e-20	7	HNRNPAB
BCAP31.6	7.16969e-37	0.425529	0.995	0.957	1.15762e-32	7	BCAP31
PSMB2.4	7.9682e-41	0.425572	1	0.979	1.28655e-36	7	PSMB2
GARS.4	3.21262e-24	0.425739	0.819	0.562	5.1871e-20	7	GARS
EXOSC9.2	5.00304e-37	0.42797	0.729	0.36	8.07791e-33	7	EXOSC9
EIF2S1.5	1.39793e-28	0.429841	0.852	0.573	2.25709e-24	7	EIF2S1
FUS.4	3.93742e-27	0.431221	0.981	0.855	6.35736e-23	7	FUS
SLC3A2.4	7.65475e-23	0.439545	0.629	0.349	1.23594e-18	7	SLC3A2
EIF4A1.1	3.87865e-48	0.440999	1	0.997	6.26247e-44	7	EIF4A1
ACAT1.4	8.11942e-34	0.444589	0.981	0.928	1.31096e-29	7	ACAT1
NOP58.6	1.75962e-27	0.451717	0.886	0.649	2.84108e-23	7	NOP58
PSME2.6	6.43553e-37	0.454836	0.976	0.907	1.03908e-32	7	PSME2
HSPD1.4	2.25985e-45	0.45533	1	1	3.64875e-41	7	HSPD1
PSMG1.3	1.34162e-29	0.455851	0.852	0.557	2.16619e-25	7	PSMG1
DDIT3.1	9.77478e-19	0.456738	0.529	0.281	1.57824e-14	7	DDIT3
PSMD14.5	3.17579e-34	0.4588	0.929	0.758	5.12763e-30	7	PSMD14
JUN	1.027e-56	0.459887	0.414	0.089	1.65819e-52	7	JUN
CCT6A.5	8.86959e-37	0.460619	0.99	0.896	1.43208e-32	7	CCT6A
JUNB.2	1.70636e-13	0.461111	0.8	0.634	2.75508e-09	7	JUNB
COPS3.3	2.22975e-36	0.467998	0.919	0.659	3.60015e-32	7	COPS3
RUVBL1.6	8.4456e-34	0.468907	0.886	0.607	1.36363e-29	7	RUVBL1
PDIA3.3	5.36893e-30	0.471726	0.943	0.791	8.66868e-26	7	PDIA3
PSMD11.5	2.90948e-32	0.473766	0.895	0.603	4.69765e-28	7	PSMD11
PSMA3.7	5.22697e-32	0.473952	0.976	0.831	8.43946e-28	7	PSMA3
PSMD7.6	5.43167e-32	0.475061	0.919	0.665	8.76998e-28	7	PSMD7
UBC.7	2.51305e-32	0.47926	1	0.965	4.05757e-28	7	UBC
MCM6.5	1.31201e-35	0.479929	0.876	0.565	2.11837e-31	7	MCM6
NUDC.5	1.81461e-35	0.48223	0.957	0.783	2.92986e-31	7	NUDC
ATP5B.3	8.55767e-47	0.483537	1	0.979	1.38172e-42	7	ATP5B
PSAT1.6	3.67936e-18	0.493483	0.614	0.371	5.9407e-14	7	PSAT1
CACYBP.4	5.67204e-43	0.498956	0.981	0.919	9.15807e-39	7	CACYBP
HSPA9.4	4.63799e-33	0.502168	0.838	0.54	7.4885e-29	7	HSPA9
CCT5.6	1.8977e-36	0.523266	0.971	0.866	3.06402e-32	7	CCT5
PTPLAD1.3	3.12968e-44	0.534294	0.786	0.402	5.05318e-40	7	PTPLAD1
PA2G4.5	1.76016e-51	0.547003	1	0.99	2.84195e-47	7	PA2G4
IER2.3	6.0002e-27	0.558425	0.881	0.628	9.68793e-23	7	IER2
PCNA.5	1.06263e-43	0.579892	0.981	0.785	1.71573e-39	7	PCNA
NASP.5	3.17622e-44	0.590396	0.967	0.793	5.12833e-40	7	NASP
CCT2.6	6.79101e-48	0.595495	0.976	0.897	1.09648e-43	7	CCT2
U2AF1.5	2.25484e-64	0.59639	1	0.983	3.64067e-60	7	U2AF1
SSB.5	1.8199e-52	0.598757	0.971	0.92	2.9384e-48	7	SSB
MCM7.4	3.31092e-50	0.598977	1	0.972	5.34581e-46	7	MCM7
RRM2.7	9.10883e-44	0.632784	0.971	0.851	1.47071e-39	7	RRM2
CDK1.7	8.10865e-49	0.68288	0.976	0.781	1.30922e-44	7	CDK1
ASNS.5	2.93199e-29	0.751237	0.929	0.799	4.73398e-25	7	ASNS
HSP90AA1.7	4.0967e-67	0.840996	1	0.994	6.61454e-63	7	HSP90AA1
FOS.3	1.00598e-87	0.964698	0.695	0.192	1.62425e-83	7	FOS
LGALS1.5	8.54271e-07	-0.294712	0.987	0.99	0.0137931	8	LGALS1
HIST1H2AL.4	1.31333e-17	0.263165	0.404	0.151	2.12051e-13	8	HIST1H2AL
CTB-43P18.1	1.38325e-44	0.264032	0.278	0.039	2.23339e-40	8	CTB-43P18.1
XPO1.2	9.20323e-10	0.264155	0.781	0.573	1.48595e-05	8	XPO1
AIM1.5	3.07574e-09	0.265121	0.728	0.522	4.96609e-05	8	AIM1
YEATS2.2	4.54883e-14	0.26564	0.589	0.315	7.34455e-10	8	YEATS2
ANKRD17.1	8.09941e-12	0.266153	0.576	0.336	1.30773e-07	8	ANKRD17
RBBP8.4	1.08756e-10	0.267108	0.735	0.52	1.75597e-06	8	RBBP8
PRRC2B	2.10193e-12	0.268	0.583	0.335	3.39377e-08	8	PRRC2B
PSME3.5	2.6623e-10	0.268051	0.636	0.399	4.29854e-06	8	PSME3
KIAA1432.1	9.17636e-09	0.268421	0.623	0.436	0.000148161	8	KIAA1432
HNRNPAB.4	2.05217e-08	0.268995	0.921	0.773	0.000331343	8	HNRNPAB
ITPR2.6	1.71781e-09	0.269331	0.947	0.833	2.77358e-05	8	ITPR2
CKAP5.5	4.79992e-11	0.270121	0.755	0.488	7.74995e-07	8	CKAP5
ORC6.4	1.49064e-10	0.270863	0.894	0.764	2.40679e-06	8	ORC6
PPP6R1.4	2.06889e-11	0.271687	0.821	0.603	3.34043e-07	8	PPP6R1
SKA1.4	2.0011e-11	0.272008	0.603	0.352	3.23097e-07	8	SKA1
HUWE1.3	5.07391e-11	0.272072	0.675	0.44	8.19234e-07	8	HUWE1
COCH.3	1.75749e-13	0.272199	0.596	0.322	2.83765e-09	8	COCH
LIG1.4	1.53504e-10	0.272826	0.662	0.445	2.47847e-06	8	LIG1
RAD21.6	1.81013e-13	0.273209	0.987	0.958	2.92263e-09	8	RAD21
WAPAL.1	1.29387e-09	0.274142	0.709	0.523	2.08908e-05	8	WAPAL
C9orf78.4	7.09761e-11	0.274766	0.808	0.573	1.14598e-06	8	C9orf78
WHSC1.3	4.65902e-11	0.275034	0.662	0.426	7.52245e-07	8	WHSC1
PCNA.6	1.34848e-09	0.275764	0.921	0.789	2.17725e-05	8	PCNA
PHF3.2	2.66415e-11	0.276107	0.695	0.463	4.30154e-07	8	PHF3
KNTC1.1	1.39766e-10	0.276414	0.523	0.305	2.25666e-06	8	KNTC1
RP11-106M3.3	3.48072e-74	0.278605	0.318	0.031	5.61998e-70	8	RP11-106M3.3
ELMSAN1	7.93411e-15	0.280077	0.57	0.287	1.28104e-10	8	ELMSAN1
AIDA.1	1.11546e-15	0.28089	0.536	0.266	1.80103e-11	8	AIDA
USP22.1	2.831e-13	0.281122	0.755	0.465	4.57094e-09	8	USP22
ZNF326.2	1.44016e-11	0.281525	0.583	0.345	2.32527e-07	8	ZNF326
EIF2S1.6	8.39341e-12	0.285096	0.821	0.576	1.3552e-07	8	EIF2S1
PCM1.2	3.82653e-10	0.285549	0.722	0.519	6.17831e-06	8	PCM1
POLE3.3	5.04975e-13	0.287094	0.775	0.516	8.15332e-09	8	POLE3
OGT.2	2.05111e-16	0.2885	0.609	0.304	3.31172e-12	8	OGT
EXO1.3	1.06657e-19	0.288883	0.444	0.17	1.72208e-15	8	EXO1
IGF2BP3.4	2.35202e-12	0.293069	0.861	0.68	3.79756e-08	8	IGF2BP3
ARGLU1.2	8.59031e-10	0.293291	0.848	0.724	1.38699e-05	8	ARGLU1
NCL.5	2.05687e-11	0.293324	0.987	0.884	3.32101e-07	8	NCL
CD2AP	5.94513e-13	0.295658	0.649	0.4	9.59901e-09	8	CD2AP
HTATSF1.3	1.17265e-11	0.297484	0.868	0.669	1.89336e-07	8	HTATSF1
MRPL37.2	5.29172e-13	0.29842	0.735	0.507	8.54401e-09	8	MRPL37
HIST1H2AJ.6	3.32933e-14	0.298471	0.636	0.356	5.37553e-10	8	HIST1H2AJ
ATF7IP.2	2.82436e-11	0.299293	0.669	0.432	4.56022e-07	8	ATF7IP
SRSF4.5	1.63778e-12	0.299962	0.954	0.804	2.64437e-08	8	SRSF4
ASUN.5	1.54377e-11	0.301074	0.788	0.581	2.49257e-07	8	ASUN
C6orf120	1.36454e-19	0.302401	0.609	0.278	2.20319e-15	8	C6orf120
HIST1H2AG.6	2.0242e-27	0.302467	0.576	0.213	3.26827e-23	8	HIST1H2AG
TM9SF2.1	7.63564e-16	0.303893	0.536	0.263	1.23285e-11	8	TM9SF2
HIST2H2AB.5	2.66725e-27	0.30516	0.497	0.163	4.30654e-23	8	HIST2H2AB
CTC-250I14.6	2.07389e-74	0.305843	0.298	0.027	3.34851e-70	8	CTC-250I14.6
XXbac-BPG252P9.9	2.60637e-64	0.305915	0.351	0.043	4.20825e-60	8	XXbac-BPG252P9.9
HIST1H2AM.5	1.19621e-19	0.307154	0.636	0.301	1.93141e-15	8	HIST1H2AM
SMARCA5-AS1	2.28429e-82	0.310995	0.338	0.031	3.68822e-78	8	SMARCA5-AS1
PCLO.1	9.28817e-15	0.311047	0.722	0.444	1.49967e-10	8	PCLO
BAZ1B.3	9.33863e-12	0.311258	0.815	0.603	1.50782e-07	8	BAZ1B
SEPT9.2	1.01919e-13	0.311977	0.987	0.963	1.64559e-09	8	2020-09-09
GDI2.5	1.077e-15	0.312221	0.987	0.952	1.73892e-11	8	GDI2
LRPPRC.2	1.5042e-15	0.313674	0.675	0.397	2.42868e-11	8	LRPPRC
YBX1.2	6.19714e-45	0.321761	1	1	1.00059e-40	8	YBX1
TMPO-AS1.3	2.53344e-18	0.321932	0.517	0.227	4.09048e-14	8	TMPO-AS1
PRRC2A.1	1.66641e-16	0.325285	0.603	0.312	2.69058e-12	8	PRRC2A
CDCA7.5	3.61969e-16	0.326028	0.98	0.847	5.84435e-12	8	CDCA7
RBL1.1	4.46318e-26	0.328203	0.57	0.219	7.20625e-22	8	RBL1
DDX5.7	5.12553e-14	0.33187	0.887	0.633	8.27569e-10	8	DDX5
RAD51AP1.6	1.0491e-14	0.33322	0.854	0.568	1.69388e-10	8	RAD51AP1
HLTF.3	4.36578e-16	0.33574	0.841	0.589	7.04899e-12	8	HLTF
BCLAF1.1	3.63745e-15	0.33681	0.775	0.515	5.87303e-11	8	BCLAF1
AGBL5	1.04421e-30	0.337063	0.497	0.155	1.68598e-26	8	AGBL5
SLC25A32.1	7.06469e-19	0.342049	0.609	0.301	1.14066e-14	8	SLC25A32
ATAD2.6	1.17686e-15	0.343623	0.967	0.848	1.90016e-11	8	ATAD2
FAM208A.2	1.66189e-17	0.346577	0.669	0.373	2.68328e-13	8	FAM208A
EIF4G1.3	4.21304e-12	0.346654	0.682	0.463	6.80237e-08	8	EIF4G1
MT-ND2.3	6.90261e-20	0.348552	1	0.995	1.1145e-15	8	MT-ND2
HIST1H2BC.4	2.01572e-26	0.349413	0.51	0.178	3.25458e-22	8	HIST1H2BC
CAPRIN1.2	1.20497e-17	0.351658	0.887	0.619	1.94555e-13	8	CAPRIN1
RBBP4.4	5.63302e-20	0.352293	0.987	0.948	9.09508e-16	8	RBBP4
HIST1H3B.6	6.0433e-09	0.359214	0.477	0.265	9.75751e-05	8	HIST1H3B
CDK1.8	2.86003e-16	0.365019	0.947	0.784	4.6178e-12	8	CDK1
EPS15.4	6.69456e-20	0.366612	0.861	0.565	1.0809e-15	8	EPS15
DNMT1.3	1.51453e-22	0.368972	0.98	0.948	2.44535e-18	8	DNMT1
HAT1.3	9.12922e-17	0.385704	0.768	0.514	1.474e-12	8	HAT1
HIST1H4C.7	2.59623e-21	0.390474	1	0.986	4.19188e-17	8	HIST1H4C
BCL6.1	3.78115e-17	0.393255	0.94	0.759	6.10505e-13	8	BCL6
LAS1L.3	6.60076e-28	0.396929	0.689	0.31	1.06576e-23	8	LAS1L
NCAPD2.4	2.75574e-18	0.398348	0.96	0.743	4.44942e-14	8	NCAPD2
ATAD5.3	9.98696e-24	0.400362	0.755	0.398	1.61249e-19	8	ATAD5
CASC5.3	3.55204e-23	0.406157	0.735	0.391	5.73513e-19	8	CASC5
GARS.5	4.94248e-20	0.410047	0.848	0.564	7.98013e-16	8	GARS
NOLC1.6	1.72453e-23	0.428617	0.821	0.462	2.78442e-19	8	NOLC1
SMC1A.6	7.80355e-25	0.456549	0.947	0.737	1.25996e-20	8	SMC1A
MKI67.3	6.92675e-21	0.46353	0.98	0.882	1.11839e-16	8	MKI67
HIST1H2AH.6	1.33464e-51	0.468728	0.596	0.151	2.15491e-47	8	HIST1H2AH
IPO7.4	8.02466e-28	0.480247	0.94	0.647	1.29566e-23	8	IPO7
ACTN4.2	3.76115e-34	0.491469	0.821	0.428	6.07276e-30	8	ACTN4
SYNC.3	7.48377e-37	0.508911	0.795	0.346	1.20833e-32	8	SYNC
HIST1H4F.1	3.68374e-78	0.525256	0.523	0.084	5.94777e-74	8	HIST1H4F
MT-CO1	1.26706e-70	0.538771	1	1	2.04579e-66	8	MT-CO1
H2AFX.5	6.76726e-26	0.550062	0.788	0.44	1.09264e-21	8	H2AFX
HIST1H3C.4	3.26822e-50	0.553159	0.662	0.193	5.27687e-46	8	HIST1H3C
TMPO.4	1.48433e-37	0.599751	0.954	0.698	2.39661e-33	8	TMPO
H1F0.2	2.50116e-21	0.627762	0.841	0.563	4.03837e-17	8	H1F0
HIST1H3H.5	4.33306e-55	0.648736	0.543	0.124	6.99616e-51	8	HIST1H3H
GSR.1	4.49284e-66	0.703969	0.795	0.256	7.25415e-62	8	GSR
MT-ND5.2	1.38577e-67	0.719483	1	1	2.23746e-63	8	MT-ND5
RP11-386G11.10.2	3.40479e-71	0.753588	0.762	0.212	5.49738e-67	8	RP11-386G11.10
RP5-940J5.9.2	5.70737e-87	0.787638	0.795	0.184	9.21512e-83	8	RP5-940J5.9
HIST1H1D.7	5.3597e-47	0.840614	0.894	0.474	8.65377e-43	8	HIST1H1D
HIST1H1B.5	4.66532e-50	0.880403	0.96	0.513	7.53262e-46	8	HIST1H1B
MT-ND6.3	3.30951e-78	1.02358	1	0.976	5.34353e-74	8	MT-ND6
HIST1H1C.5	1.34722e-81	1.09789	0.974	0.441	2.17522e-77	8	HIST1H1C
RP11-290D2.6.2	5.9622e-152	1.27191	0.947	0.189	9.62657e-148	8	RP11-290D2.6
HIST1H2AI.4	5.21558e-133	1.53082	0.96	0.253	8.42108e-129	8	HIST1H2AI
HIST1H1E.5	1.67566e-98	1.76687	1	0.572	2.70553e-94	8	HIST1H1E
